# Supplementary material for: Type 1 T Helper Cell-Based Molecular Subtypes and Signature Are Associated with Clinical Outcome in Pancreatic Ductal Adenocarcinoma
Source: Front Cell Dev Biol. 2022 Apr 1;10:839893. doi: 10.3389/fcell.2022.839893 (PMC9011157; doi:10.3389/fcell.2022.839893)
Supplement: Supplementary file 1 [file Table2.xlsx]

## Sheet: Supplementary Table S2_M10168
Supplementary Table S2. The correlations between lymph node metastatic status and infiltration of immune cell populations (ssGSEA analysis)
Immune cell	P value
Activated B cell	0.425875
Activated CD4+ T cell	0.0810391
Activated CD8+ T cell	0.0966255
Activated dendritic cell	0.0698367
CD56bright natural killer cell	0.0707843
CD56dim natural killer cell	0.0877556
Central memory CD4+ T cell	0.0478887
Central memory CD8+ T cell	0.0563115
Effector memeory CD4+ T cell	0.150113
Effector memeory CD8+ T cell	0.0544903
Eosinophil	0.753708
γδ T cell	0.0352718
Immature B cell	0.368933
Immature dendritic cell	0.153387
Macrophage	0.0703632
Mast cell	0.273352
MDSC	0.106682
Memory B cell	0.862991
Monocyte	0.982316
Natural killer cell	0.055584
Natural killer T cell	0.0370004
Neutrophil	0.975518
Plasmacytoid dendritic cell	0.146722
Regulatory T cell	0.0865938
T follicular helper cell	0.229422
Type 1 T helper cell	0.0441764
Type 17 T helper cell	0.0920026
Type 2 T helper cell	0.16373
Abbreviatons: ssGESA, single-sample Gene Set Enrichment Analysis; CD, clusters of differentiation; MDSC, myeloid-derived suppressor cells.
