# Supplementary material for: Type 1 T Helper Cell-Based Molecular Subtypes and Signature Are Associated with Clinical Outcome in Pancreatic Ductal Adenocarcinoma
Source: Front Cell Dev Biol. 2022 Apr 1;10:839893. doi: 10.3389/fcell.2022.839893 (PMC9011157; doi:10.3389/fcell.2022.839893)
Supplement: Supplementary file 2 [file Table3.xlsx]

## Sheet: Sheet1
Supplementary Table S3. Kaplan-Meier survival analysis of immune cells abundance in TCGA dataset
Cell type	P value
Central memory CD4+ T cell	0.0856459
γδ T cell	0.0168304
Natural killer T cell	0.0186427
Type 1 T helper cell	0.0147045
Abbreviatons: TCGA, The Cancer Genome Atlas.
