# Supplementary material for: Type 1 T Helper Cell-Based Molecular Subtypes and Signature Are Associated with Clinical Outcome in Pancreatic Ductal Adenocarcinoma
Source: Front Cell Dev Biol. 2022 Apr 1;10:839893. doi: 10.3389/fcell.2022.839893 (PMC9011157; doi:10.3389/fcell.2022.839893)
Supplement: Supplementary file 4 [file Table5.xls]

## Sheet: SupplementaryTable6_hubgene_HR
Supplementary Table S5. Type I T helper cell-related gene signature
Genes	P value	HR	Low 95%CI	High 95%CI
CD27	0.00250244	1.35502	1.11276	1.65002
ARHGAP15	0.0053385	1.32292	1.0865	1.61077
CCR7	0.00730594	1.30924	1.07528	1.59411
STAT4	0.00770374	1.30678	1.07333	1.59099
HLA-DPA1	0.010288	1.29281	1.06253	1.57299
CD48	0.0140507	1.27926	1.051	1.55711
CD37	0.0185472	1.26648	1.04038	1.54172
HLA-DQA1	0.0233513	1.25455	1.03125	1.5262
SH2D1A	0.0287198	1.24524	1.02306	1.51566
HLA-DOA	0.0455716	1.2215	1.00395	1.48619
CD1D	0.050606	1.21719	0.999482	1.48232
CD3G	0.0591399	1.20832	0.992726	1.47073
PTPRC	0.0653229	1.20309	0.988339	1.46451
CD4	0.074651	1.19607	0.982344	1.45629
HLA-DMB	0.0909806	1.18461	0.973329	1.44175
CD247	0.106806	1.17551	0.965781	1.43079
CD53	0.122169	1.16753	0.959342	1.42089
CSF1R	0.125719	1.16543	0.958037	1.41773
SLAMF1	0.128948	1.16454	0.956653	1.41759
LST1	0.134684	1.16134	0.954656	1.41277
HCST	0.14678	1.1563	0.950336	1.40689
LAIR1	0.147448	1.15704	0.949812	1.40949
NCF1	0.150447	1.15444	0.949199	1.40407
NCKAP1L	0.158788	1.15191	0.946222	1.40231
HLA-DRA	0.165458	1.14862	0.944362	1.39705
ITGAL	0.176584	1.14504	0.940826	1.39357
ITK	0.180224	1.14338	0.939901	1.39091
IL10RA	0.181431	1.143	0.939535	1.39053
CORO1A	0.186344	1.14157	0.938032	1.38926
IL7R	0.2034	1.13566	0.933497	1.38161
P2RX7	0.20866	1.13391	0.932169	1.37931
WAS	0.211682	1.13357	0.931116	1.38004
LY86	0.220217	1.13052	0.929181	1.37549
IL2RB	0.221909	1.13029	0.92863	1.37573
TLR7	0.228864	1.12828	0.926911	1.3734
HLA-DPB1	0.239276	1.12477	0.924732	1.36809
CD3E	0.244802	1.12364	0.923234	1.36755
BTK	0.257013	1.12015	0.920598	1.36296
SPI1	0.329325	1.10268	0.90606	1.34198
LCP2	0.343688	1.09952	0.903478	1.3381
C1QC	0.416704	0.921812	0.757381	1.12194
SLAMF8	0.432429	1.08165	0.88917	1.3158
TYROBP	0.477786	1.07353	0.882541	1.30585
FGR	0.522055	1.06633	0.875982	1.29805
GMFG	0.574906	1.05763	0.869546	1.2864
PIK3CD	0.579918	0.946112	0.7776	1.15114
HCK	0.614668	0.950917	0.781711	1.15675
CSF2RA	0.633056	1.04898	0.861999	1.27653
MERTK	0.644378	1.04723	0.860876	1.27392
FCER1G	0.681041	1.04195	0.856546	1.26748
CD72	0.735832	1.03436	0.850045	1.25863
C1QA	0.755846	1.0316	0.847917	1.25506
HAVCR2	0.798946	1.02578	0.843321	1.24772
CD14	0.821179	0.977653	0.803659	1.18932
FLI1	0.864775	0.983098	0.807963	1.19619
LILRB3	0.875609	0.984459	0.809142	1.19776
C1QB	0.906383	0.988299	0.812265	1.20248
ITGB2	0.914484	1.0108	0.830817	1.22978
FCGR2A	0.921045	0.990148	0.814092	1.20428
SIGLEC10	0.925336	0.990663	0.814185	1.20539
CYBB	0.973669	0.996707	0.819437	1.21233
C3AR1	0.978526	1.00269	0.824438	1.21949
Abbreviatons: HR, hazard ratio; CI, confidence interval.
