# Supplementary material for: Type 1 T Helper Cell-Based Molecular Subtypes and Signature Are Associated with Clinical Outcome in Pancreatic Ductal Adenocarcinoma
Source: Front Cell Dev Biol. 2022 Apr 1;10:839893. doi: 10.3389/fcell.2022.839893 (PMC9011157; doi:10.3389/fcell.2022.839893)
Supplement: Supplementary file 5 [file Table6.xlsx]

Supplementary Table S6. The risk score of patients in PDAC patients
Sample	Survival time��days��	Status��alive=1, dead=0��	Cluster	Risk score
TCGA-US-A774-01A	684.9	1	high	0.034740088
TCGA-HZ-A49H-01A	483.9	0	low	-0.000205189
TCGA-FB-A4P5-01A	176.4	1	low	-0.037849689
TCGA-FB-AAPS-01A	224.7	0	low	-0.010727088
TCGA-HV-A5A5-01A	284.7	0	high	0.043606602
TCGA-H6-8124-01A	386.4	0	high	0.073247267
TCGA-US-A77G-01A	11.7	1	high	0.028798939
TCGA-3A-A9IJ-01A	1827.3	0	high	0.084433898
TCGA-HZ-A8P0-01A	0	0	high	0.05225655
TCGA-IB-7644-01A	388.2	1	high	0.057805487
TCGA-IB-A7LX-01A	246.3	1	high	0.079850803
TCGA-2J-AABK-01A	477	0	high	0.081846256
TCGA-S4-A8RP-01A	691.8	1	high	0.063624952
TCGA-2L-AAQM-01A	1362.9	0	high	0.077706633
TCGA-XD-AAUG-01A	414	0	high	0.049651392
TCGA-M8-A5N4-01A	575.7	0	high	0.086153342
TCGA-2L-AAQI-01A	101.4	1	high	0.086800661
TCGA-HZ-7919-01A	584.4	1	low	-0.008222494
TCGA-HZ-8005-01A	118.2	1	high	0.089670652
TCGA-IB-AAUM-01A	7.8	0	high	0.065214338
TCGA-IB-7888-01A	1312.8	1	low	-0.043659024
TCGA-2J-AAB9-01A	618	1	high	0.046217675
TCGA-2L-AAQJ-01A	388.2	1	high	0.031313058
TCGA-IB-AAUU-01A	241.5	0	high	0.025138481
TCGA-Q3-A5QY-01A	410.1	0	low	-0.086723969
TCGA-FB-AAQ1-01A	121.2	1	high	0.074261944
TCGA-IB-AAUO-01A	235.5	1	high	0.076261872
TCGA-IB-8127-01A	514.5	0	high	0.069368366
TCGA-FB-A545-01A	721.5	1	high	0.080198416
TCGA-YH-A8SY-01A	382.5	0	high	0.064433612
TCGA-IB-A5SQ-01A	215.7	1	high	0.063497419
TCGA-HV-A7OP-01A	963.9	0	high	0.087052098
TCGA-FB-AAQ6-01A	240.6	1	high	0.06604383
TCGA-FB-AAQ2-01A	150.9	1	high	0.046842822
TCGA-US-A77J-01A	559.8	1	low	-0.072193349
TCGA-F2-7273-01A	583.5	1	high	0.06533529
TCGA-3A-A9I9-01A	624.9	1	high	0.08625963
TCGA-IB-7654-01A	469.2	1	high	0.064810492
TCGA-IB-7893-01A	115.2	1	high	0.074776006
TCGA-S4-A8RM-01A	726.3	0	high	0.065396782
TCGA-IB-AAUW-01A	226.8	1	high	0.040373452
TCGA-FB-AAPZ-01A	705.6	0	low	-0.000633543
TCGA-IB-AAUS-01A	221.7	0	high	0.042786647
TCGA-F2-6879-01A	329.1	1	high	0.062218772
TCGA-3A-A9IS-01A	983.7	0	high	0.077062228
TCGA-L1-A7W4-01A	273.9	1	high	0.076735781
TCGA-2J-AABO-01A	433.5	0	low	-0.015041415
TCGA-3A-A9IH-01A	1006.2	0	high	0.032822331
TCGA-PZ-A5RE-01A	463.2	1	high	0.019994562
TCGA-HZ-8003-01A	587.4	1	high	0.035321036
TCGA-3A-A9IB-01A	220.8	1	high	0.063080347
TCGA-H6-A45N-01A	414.9	1	low	-0.004297969
TCGA-HZ-8001-01A	695.7	0	low	0.015265562
TCGA-IB-A7M4-01A	476.1	0	low	-0.051319488
TCGA-2J-AABP-01A	456.3	0	low	0.006080181
TCGA-HZ-A77Q-01A	32.4	0	low	0.016226999
TCGA-HZ-7926-01A	510.6	1	low	-0.020971591
TCGA-XN-A8T5-01A	709.5	0	low	-0.04828477
TCGA-IB-A5ST-01A	625.8	0	low	-0.06908494
TCGA-Z5-AAPL-01A	460.2	0	low	-0.06362621
TCGA-IB-7652-01A	1099.8	0	high	0.043403269
TCGA-IB-7886-01A	121.2	1	high	0.065130379
TCGA-FB-AAQ0-01A	466.2	1	high	0.076346272
TCGA-IB-7897-01A	479.1	1	high	0.049057664
TCGA-2J-AABH-01A	1268.4	0	high	0.073173639
TCGA-IB-AAUT-01A	282.9	0	high	0.059165181
TCGA-HV-A5A4-01A	228.6	0	high	0.051183276
TCGA-US-A779-01A	503.7	1	high	0.067051913
TCGA-FB-AAPP-01A	477.9	1	high	0.071795523
TCGA-HV-A5A6-01A	2006.7	1	high	0.083810593
TCGA-IB-7887-01A	108.3	1	high	0.086195765
TCGA-FB-A78T-01A	369.6	1	high	0.06814996
TCGA-IB-7646-01A	142.8	1	high	0.0875025
TCGA-RL-AAAS-01A	9	0	low	-0.013991982
TCGA-US-A77E-01A	423.9	1	high	0.061784229
TCGA-HZ-8636-01A	537	1	high	0.042987908
TCGA-IB-AAUP-01A	424.8	0	low	-0.060870285
TCGA-IB-7885-01A	1238.7	0	low	-0.035399426
TCGA-IB-AAUR-01A	333	0	low	-0.069771681
TCGA-IB-7889-01A	474	1	low	-0.036222839
TCGA-F2-A8YN-01A	509.4	0	high	0.067046763
TCGA-3E-AAAZ-01A	2150.4	1	high	0.054668641
TCGA-HZ-8637-01A	509.4	1	low	-0.010966384
TCGA-HZ-A4BH-01A	191.1	0	low	-0.048617496
TCGA-3A-A9I5-01A	1768.2	0	high	0.031623495
TCGA-XD-AAUL-01A	490.8	0	high	0.064436334
TCGA-HZ-7923-01A	309.6	0	high	0.038162925
TCGA-2J-AABE-01A	666.3	0	high	0.026917744
TCGA-FB-AAPU-01A	375.6	1	low	-0.020480504
TCGA-3A-A9IC-01A	727.2	1	high	0.067553979
TCGA-2J-AABI-01A	954.9	0	low	-0.091969357
TCGA-HZ-A77O-01A	157.8	1	high	0.082320249
TCGA-YY-A8LH-01A	1986.9	0	low	-0.002518614
TCGA-3E-AAAY-01A	2252.1	0	high	0.026717458
TCGA-3A-A9IZ-01A	303.6	1	high	0.07932806
TCGA-IB-A6UG-01A	40.5	1	low	-0.021253988
TCGA-FB-A5VM-01A	490.8	1	low	-0.035995417
TCGA-RB-AA9M-01A	282	0	high	0.045731834
TCGA-HZ-A49G-01A	650.4	0	high	0.024139324
TCGA-HV-AA8X-01A	524.4	1	high	0.072702381
TCGA-LB-A7SX-01A	387.3	1	high	0.036647335
TCGA-HZ-7922-01A	3.9	0	low	-0.028933261
TCGA-2J-AABV-01A	642.6	1	high	0.079356877
TCGA-IB-AAUN-01A	141.9	1	high	0.052519661
TCGA-2L-AAQA-01A	141	1	high	0.059210444
TCGA-IB-A6UF-01A	656.4	0	high	0.079277861
TCGA-HV-A7OL-01A	248.4	0	low	-0.044188889
TCGA-IB-7651-01A	594.3	1	high	0.068433229
TCGA-2J-AABU-01A	273	1	high	0.02613757
TCGA-XN-A8T3-01A	937.2	0	high	0.084368917
TCGA-HV-AA8V-01A	906.6	0	high	0.068103145
TCGA-S4-A8RO-01A	517.5	0	high	0.042779519
TCGA-IB-8126-01A	455.4	0	low	0.015152391
TCGA-2J-AABF-01A	681	1	high	0.04729717
TCGA-US-A776-01A	1198.5	0	high	0.076217128
TCGA-2J-AABT-01A	314.4	0	low	-0.023183294
TCGA-IB-7891-01A	899.7	1	low	-0.010931428
TCGA-XD-AAUI-01A	360.6	1	low	-0.073127608
TCGA-RB-A7B8-01A	459.3	1	high	0.059635278
TCGA-XD-AAUH-01A	389.4	0	low	-0.054888192
TCGA-2J-AAB6-01A	288.9	1	high	0.090159827
TCGA-2J-AAB4-01A	718.5	0	high	0.079630091
TCGA-FB-A4P6-01A	756	0	high	0.029386346
TCGA-IB-AAUV-01A	398.1	0	high	0.043840731
TCGA-IB-AAUQ-01A	180.3	1	high	0.081257016
TCGA-FB-AAPQ-01A	1113.6	1	high	0.067443147
TCGA-IB-A5SS-01A	453.3	1	high	0.057592768
TCGA-IB-7645-01A	1480.2	1	low	-0.022646599
TCGA-2J-AAB1-01A	65.1	1	low	-0.018158287
TCGA-IB-A5SP-01A	474.9	0	high	0.057768248
TCGA-OE-A75W-01A	263.1	1	high	0.063855518
TCGA-F2-7276-01A	213	1	low	-0.018736552
TCGA-3A-A9IX-01A	1022.1	0	low	-0.047933422
TCGA-3A-A9IV-01A	1087.2	0	high	0.039279416
TCGA-HZ-8315-01A	294.6	1	high	0.043430001
TCGA-Q3-AA2A-01A	93.6	0	high	0.054742788
TCGA-HZ-7925-01A	605.1	1	high	0.055382913
TCGA-HZ-7289-01A	651.3	1	high	0.084832831
TCGA-HZ-8519-01A	447.3	0	high	0.085643305
TCGA-F2-A44G-01A	229.5	1	high	0.060535934
TCGA-HZ-8638-01A	148.8	1	high	0.067794103
TCGA-3A-A9IU-01A	451.5	1	high	0.021872359
TCGA-2J-AABR-01A	431.7	0	low	-0.051976907
TCGA-2J-AABA-01A	598.2	1	low	0.016338523
TCGA-F2-6880-01A	290.7	0	high	0.08342519
TCGA-F2-A7TX-01A	93.6	1	high	0.061505568
TCGA-HZ-A4BK-01A	647.4	0	low	-0.005976592
TCGA-HZ-A77P-01A	325.2	0	high	0.062967592
TCGA-3A-A9J0-01A	732.3	0	low	-0.022779784
TCGA-HZ-A8P1-01A	6.9	0	high	0.078870806
TCGA-2L-AAQL-01A	287.7	1	high	0.070098903
TCGA-HZ-8317-01A	372.6	1	high	0.036438586
TCGA-HZ-7920-01A	232.5	1	high	0.024502508
TCGA-HZ-A49I-01A	303.6	1	low	0.001951341
TCGA-HZ-A9TJ-01A	594.3	0	high	0.056361528
TCGA-YB-A89D-01A	345	0	low	0.005157016
TCGA-IB-7649-01A	460.2	1	low	0.016078395
TCGA-LB-A8F3-01A	373.5	0	high	0.08112074
TCGA-2J-AAB8-01A	78.9	0	high	0.032076654
TCGA-3A-A9IR-01A	1519.8	0	high	0.062324375
TCGA-2L-AAQE-01A	674.1	1	low	-0.059760599
TCGA-3A-A9I7-01A	1303.8	0	low	-0.056499427
TCGA-IB-7890-01A	589.5	1	high	0.070424682
TCGA-LB-A9Q5-01A	308.4	1	high	0.064077196
TCGA-HZ-7924-01A	828	0	low	0.004898743
TCGA-HZ-8002-01A	360.6	1	high	0.050161523
TCGA-FB-AAPY-01A	1043.7	1	low	-0.030946999
TCGA-F2-A44H-01A	577.5	0	high	0.08139621
TCGA-IB-A5SO-01A	359.7	1	low	-0.037199865
TCGA-FB-AAQ3-01A	30.6	1	high	0.074357408
TCGA-HZ-7918-01A	954.9	0	low	0.016104674
TCGA-H8-A6C1-01A	661.2	0	low	-0.052781859
DO32823	522	1	low	-0.062608102
DO32825	2848	1	high	0.047350172
DO32827	1778	0	high	0.034682341
DO32829	1874	1	high	0.085290958
DO32831	1715	0	high	0.078951771
DO32833	56	1	high	0.080508604
DO32835	1209	1	high	0.043160561
DO32837	399	1	high	0.086020321
DO32839	487	1	high	0.076384124
DO32841	1680	0	high	0.031064035
DO32843	1048	1	low	0.006032638
DO32845	135	1	high	0.090410263
DO32847	1200	1	low	-0.058666317
DO32849	315	1	high	0.035777819
DO32851	456	1	high	0.073241482
DO32853	111	1	high	0.077002473
DO32855	345	1	high	0.068590927
DO32857	858	1	high	0.032735426
DO32860	1259	1	low	0.011321857
DO32863	715	1	high	0.074969028
DO32869	942	1	low	-0.016128151
DO32872	1639	0	low	-0.010304498
DO32875	348	1	high	0.085739703
DO32878	260	1	high	0.065109725
DO32881	409	1	high	0.084040318
DO32884	507	1	high	0.0266636
DO32887	359	1	high	0.084277698
DO32890	199	1	low	-0.020088364
DO32893	1077	1	high	0.023102071
DO32896	835	1	high	0.067454262
DO32900	768	1	high	0.041827997
DO32904	92	1	high	0.05708441
DO32908	1478	0	high	0.074243838
DO32912	1253	0	high	0.070769765
DO32916	154	1	high	0.028959221
DO32920	201	1	high	0.067777491
DO32924	313	1	high	0.087937503
DO32928	304	1	low	0.014367017
DO32932	1502	0	high	0.057553214
DO32936	552	1	high	0.084532112
DO32940	717	1	high	0.075297505
DO32944	1424	0	high	0.019281353
DO32952	234	1	high	0.086147493
DO32956	1448	0	high	0.041640839
DO32960	1258	0	high	0.067133586
DO32964	516	1	high	0.089603155
DO32968	1456	0	low	-0.070919032
DO32972	605	1	high	0.046593958
DO32976	610	1	high	0.081632076
DO32980	78	1	high	0.086324849
DO32984	415	1	high	0.061104512
DO32988	1170	0	high	0.024871639
DO32992	363	1	high	0.073857526
DO32996	280	1	low	-0.046811085
DO33000	1258	0	high	0.074239338
DO33004	596	0	low	-0.008127879
DO33008	970	1	high	0.062634598
DO33012	1	1	high	0.064467521
DO33016	1275	0	low	0.01635833
DO33020	434	1	low	-0.000216049
DO33024	127	1	high	0.016491928
DO33028	311	1	high	0.058077438
DO33032	495	1	high	0.073891517
DO33037	641	1	high	0.056769995
DO33042	1424	0	high	0.056029925
DO33063	549	1	high	0.09397684
DO33070	423	1	high	0.075202752
DO33077	476	1	high	0.075837653
DO33084	6	1	low	0.0002253
DO33098	746	1	high	0.043995014
DO33105	142	1	high	0.038742173
DO33112	223	1	high	0.075806162
DO33120	563	1	low	0.007510856
DO33128	423	1	high	0.068149503
DO33136	1395	0	high	0.047930963
DO33144	460	1	high	0.076749957
DO33152	430	1	high	0.074042186
DO33160	1091	1	high	0.066097658
DO33168	8	1	low	-0.025202659
DO33176	125	1	high	0.084159142
DO33184	913	1	high	0.076801758
DO33192	653	1	low	-0.011739796
DO33200	109	1	high	0.089229666
DO33208	281	1	high	0.08745206
DO33216	141	1	low	-0.023728665
DO33224	506	1	high	0.038034799
DO33232	1107	0	low	0.000443694
DO33240	347	1	high	0.092281475
DO33248	796	1	high	0.049936895
DO33256	476	1	high	0.07233576
DO33264	205	1	high	0.089148651
DO33272	320	1	high	0.053002221
DO33280	30	1	high	0.075216124
DO33288	1408	0	high	0.061149482
DO33296	756	1	high	0.05229796
DO33304	984	1	low	-0.006485355
DO33328	906	0	high	0.086764137
DO33336	451	1	low	-0.094926221
DO33344	361	1	low	-0.008077194
DO33368	98	1	high	0.083534377
DO33376	909	0	low	0.003244729
DO33392	1014	0	low	-0.063384797
DO33400	1043	0	high	0.080364282
DO33408	909	0	high	0.074634095
DO33440	8	1	high	0.056849752
DO33472	388	1	high	0.093203953
DO33480	1054	0	high	0.081362584
DO33488	844	0	high	0.087054742
DO33496	695	1	high	0.0722532
DO33512	499	1	high	0.043213784
DO33520	256	1	low	-0.054232322
DO33528	343	1	high	0.031209213
DO33536	482	1	high	0.083913332
DO33544	412	1	low	-0.070590458
DO33552	873	0	high	0.077697705
DO33560	936	0	high	0.060775898
DO33568	233	1	high	0.040252648
DO33576	1170	0	low	-0.068265079
DO33584	506	1	high	0.050860725
DO33592	NA	1	low	0.009420431
DO33600	854	0	low	-0.011436353
DO33608	761	0	low	-0.043828427
DO33616	132	1	high	0.072129107
DO33624	82	1	high	0.087427565
DO33640	523	1	low	-0.017800767
DO33648	517	1	high	0.042029973
DO33984	847	0	low	-0.061650078
DO34168	224	0	low	-0.056323309
DO34176	110	1	high	0.016828843
DO34184	1042	0	low	-0.089362912
DO34192	478	1	high	0.026509211
DO34208	305	1	low	-0.012070456
DO34216	864	0	low	-0.031152984
DO34240	236	1	high	0.057175787
DO34256	685	0	high	0.054653758
DO34264	1144	1	low	0.011035773
DO34272	713	0	low	-0.090692457
DO34280	798	0	low	-0.026827419
DO34288	220	1	high	0.028774641
DO34296	832	0	low	-0.01396061
DO34304	638	1	low	-0.01126833
DO34312	226	1	high	0.061969135
DO34320	947	0	high	0.02184484
DO34336	743	0	low	0.005594188
DO34344	749	0	low	-0.029788236
DO34360	888	0	low	-0.006241088
DO34368	537	1	low	0.000237691
DO34384	587	1	low	-0.053064153
DO34392	715	0	high	0.05596646
DO34424	284	1	low	0.011704436
DO34432	400	1	high	0.032680468
DO34440	855	0	high	0.066208431
DO34464	663	0	high	0.039966033
DO34472	515	1	high	0.048429051
DO34480	634	0	low	-0.091966732
DO34488	375	0	low	-0.080817395
DO34496	412	1	high	0.075788231
DO34504	257	1	low	0.016330772
DO34520	10	1	high	0.090623604
DO34528	140	1	high	0.02886176
DO34536	464	1	high	0.034098625
DO34544	427	0	low	-0.029687294
DO34552	183	1	low	-0.046742745
DO34600	537	1	low	-0.00332299
DO34608	709	1	low	-0.063819177
DO34616	666	0	high	0.024868208
DO34624	260	0	high	0.074438748
DO34632	523	0	low	-0.074605188
DO34640	287	1	low	0.000822094
DO34648	553	0	low	-0.079558182
DO34656	834	0	high	0.061078106
DO34664	113	1	high	0.067968651
DO34680	99	1	high	0.091023595
DO34688	303	1	high	0.069264002
DO34696	689	0	high	0.072907224
DO34720	555	0	low	0.005823237
DO34728	508	0	high	0.062170698
DO34736	203	1	low	-0.085314754
DO34744	475	0	high	0.063905478
DO34752	252	0	low	0.002878309
DO34760	610	1	high	0.024666291
DO34768	582	0	high	0.019111222
DO34769	493	0	low	-0.041557616
DO34777	589	0	low	-0.034798231
DO34785	721	0	high	0.074781156
DO34793	427	1	high	0.031974826
DO34801	626	0	low	0.003311001
DO34809	297	1	low	-0.012772443
DO34817	540	0	low	-0.033887215
DO34825	456	1	high	0.074539171
DO34833	596	0	low	-0.063174447
DO34849	272	1	high	0.093921561
DO34857	178	0	low	-0.048354665
DO34865	363	1	high	0.03901303
DO34873	578	1	high	0.017296333
DO34881	1001	0	low	-0.084870802
DO34889	191	1	low	-0.019246068
DO34905	1142	0	high	0.074753348
DO34929	447	1	low	-0.065671644
DO34945	189	1	low	-0.002906271
DO34953	420	1	low	0.015873295
DO34961	632	1	high	0.09080829
DO34969	579	1	high	0.079168553
DO34977	307	1	low	0.009912407
DO34985	994	1	low	-0.059030795
DO35009	787	1	high	0.020339744
DO35033	107	1	high	0.032744013
DO35041	155	1	high	0.068459427
DO35057	485	0	low	-0.080700214
DO35073	764	0	low	-0.042865643
DO49075	238	1	high	0.07282228
DO49076	480	1	high	0.038750721
DO49078	465	1	low	-0.002538995
DO49079	332	1	high	0.086693433
DO49080	83	0	high	0.079892897
DO49081	132	1	high	0.052280315
DO49082	691	0	low	-0.03473193
DO49087	260	1	low	-0.068072202
DO49089	474	0	high	0.029178955
DO49090	152	1	high	0.072078763
DO49091	573	0	high	0.037679846
DO49093	538	1	low	-0.025268186
DO49094	1429	0	low	-0.056867721
DO49096	1328	0	low	-0.089413148
DO49098	568	1	low	-0.043382825
DO49100	308	0	high	0.059154544
DO49101	385	1	low	-0.067999134
DO49104	501	0	high	0.067564373
DO49108	91	1	low	-0.049366601
DO49109	19	1	high	0.030991933
DO49111	487	0	low	-0.00259024
DO49113	413	0	high	0.073230115
DO49115	378	0	low	-0.063665999
DO49116	419	0	low	-0.091205244
DO49117	398	0	high	0.047043565
DO49118	369	1	low	-0.058798432
DO49121	447	0	low	-0.005993969
DO49122	10	1	low	-0.025131235
DO49123	348	1	high	0.041585328
DO49125	406	0	low	-0.057119748
DO49126	363	0	low	-0.08039703
DO49127	392	0	low	0.01079463
DO49128	326	0	high	0.056444993
DO49129	337	0	high	0.079536364
DO49130	351	0	high	0.089135535
DO49132	349	0	low	-0.021299483
DO49133	188	0	low	-0.058803891
DO49134	350	0	low	0.012200306
DO49135	270	0	high	0.061205961
DO49136	309	0	high	0.092802297
DO49137	232	0	high	0.037497999
DO49138	230	1	high	0.087975764
DO49164	272	0	high	0.025322054
DO49165	205	0	high	0.031140961
DO49166	222	0	high	0.061495444
DO49168	149	0	low	-0.067897736
DO49169	196	0	low	-0.039108118
DO49170	197	0	high	0.070376744
DO49171	148	0	low	-0.034087119
DO49173	NA	0	low	0.013087286
DO49178	27	1	high	0.068802741
DO49183	429	1	low	-0.086355755
DO49185	179	0	high	0.048183987
DO49188	47	1	high	0.093504146
DO49193	1	1	high	0.068502392
DO49202	464	1	low	-0.085372128
DO49203	518	1	low	-0.070461628
DO49204	156	1	low	-0.048089875
DO49205	89	0	low	-0.031817283
DO221539	1733	0	low	0.016231825
DO221540	290	1	high	0.024833116
DO221541	195	1	high	0.076037502
DO221542	375	0	high	0.067832683
DO221543	2045	0	high	0.032457106
DO221544	467	0	high	0.042988963
DO221545	260	0	high	0.095479932
DO221546	480	1	high	0.064812873
DO224575	826	1	high	0.046064548
DO224633	742	1	high	0.057829147
DO224642	547	1	low	0.013293539
DO224648	958	1	high	0.064176746
DO224656	1208	1	low	-0.036181594
DO224688	633	1	high	0.064159326
DO224698	472	1	low	0.004411502
DO224705	455	1	high	0.03673826
DO224712	239	1	high	0.051057374
DO224714	437	1	high	0.04290687
DO224719	522	1	high	0.089339848
DO224724	234	1	high	0.089529929
DO224734	271	1	high	0.056416459
DO224740	684	1	high	0.057949973
DO224745	456	1	high	0.053876571
DO224750	165	1	high	0.045480692
DO224752	257	0	high	0.069696432
DO224758	65	1	high	0.068904044
DO224764	244	0	high	0.063324545
DO224767	324	1	high	0.03154433
DO224770	200	0	high	0.055295786
DO224776	201	1	high	0.052376999
DO224779	228	1	low	-0.059299916
DO224782	389	1	high	0.088692523
DO224784	816	1	high	0.057075185
DO227531	192	1	low	-0.089938363
DO227544	132	1	low	-0.062990324
DO227558	216	1	high	0.029080968
DO227564	217	1	low	-0.030563421
DO227570	113	1	low	-0.052608448
DO227581	177	1	low	0.004210323
DO227596	142	1	high	0.026098219
DO227604	164	1	high	0.090662222
DO227633	1074	1	high	0.062935998
DO227648	311	1	high	0.024395912
DO227671	673	1	high	0.070902757
DO227684	745	1	high	0.018223131
DO227687	823	1	high	0.054067493
DO227695	531	1	high	0.065427913
DO227704	681	1	high	0.065906053
DO227736	158	1	high	0.051591458
DO227742	482	1	high	0.024741001
DO230463	574	1	high	0.016808824
DO230464	170	1	high	0.057007193
DO35082	371	1	high	0.023146284
DO35083	1264	0	low	0.006859146
DO35085	224	1	high	0.06464238
DO35098	1499	1	high	0.061946096
DO35100	233	1	high	0.024128994
DO35104	1091	1	low	-0.046626174
DO35116	1646	0	high	0.093829046
DO35126	280	1	high	0.04543499
DO35128	361	1	high	0.022868
DO35132	90	1	low	-0.007041374
DO35136	1347	0	low	0.008622194
DO35138	247	1	high	0.073743915
DO35140	1262	1	high	0.038291519
DO35144	311	1	high	0.074041011
DO35148	1013	1	low	-0.024231364
DO35152	330	1	high	0.034756333
DO35160	209	1	high	0.020475328
DO35184	102	1	high	0.027159016
DO35198	463	1	high	0.054658133
DO35210	886	1	high	0.04227122
DO35222	1234	1	high	0.039364034
DO35226	627	1	high	0.053400842
DO35228	1623	0	high	0.051706619
DO35230	263	1	high	0.067989945
DO35236	1343	0	high	0.071514141
DO35242	201	1	high	0.058486892
DO35258	362	1	high	0.079012951
DO35290	673	1	high	0.057346234
DO35305	746	1	high	0.052080541
DO35330	1359	1	high	0.071038397
DO35350	146	1	low	0.007529454
DO35360	2174	0	high	0.052233213
DO35365	889	0	low	-0.067780167
DO35406	160	1	high	0.034431271
DO35424	575	1	high	0.020930268
DO35442	1331	0	high	0.051700368
DO35454	315	1	high	0.06594244
DO35496	1072	1	high	0.08330085
DO49418	1448	1	low	-0.010803364
DO49419	681	1	high	0.06159739
DO49420	1164	0	high	0.072701926
DO49421	385	1	high	0.028630542
DO49424	341	1	low	-0.041017912
DO49427	1483	0	high	0.062042085
DO49430	821	1	low	-0.009390229
DO49433	456	1	high	0.047792593
DO49436	663	1	high	0.064297628
DO49439	608	1	high	0.0918376
DO49442	995	1	high	0.059605277
DO49448	951	1	high	0.054865311
DO49451	918	1	high	0.046137004
DO49454	294	1	high	0.042664988
DO49457	904	0	high	0.059374867
DO49460	767	1	low	-0.003214878
DO49463	730	1	low	-0.016031616
DO49469	573	1	high	0.090891092
DO49472	578	1	low	-0.008679115
DO49475	628	1	high	0.090171192
DO49478	653	0	low	0.010862381
DO49481	383	1	high	0.037147466
DO51464	144	1	high	0.046815119
DO51465	1226	1	low	-0.071594459
DO51466	351	1	high	0.088660979
DO51467	471	1	high	0.066560838
DO51468	1083	1	high	0.052868987
DO51469	314	1	low	-0.026218791
DO51470	444	1	high	0.025894865
DO51472	590	1	high	0.047973362
DO51473	4289	1	low	-0.006046312
DO51474	1633	0	high	0.05223143
DO51475	1824	1	high	0.089021604
DO51476	1576	1	low	0.008029897
DO51478	311	1	high	0.041299205
DO51479	1691	0	low	-0.091073885
DO51480	228	1	high	0.078568937
DO51481	587	1	high	0.059198665
DO51482	379	1	high	0.022877973
DO51483	107	1	high	0.054441677
DO51484	1460	1	low	-0.027750567
DO51485	1879	1	low	-0.009984334
DO51487	2555	0	high	0.077483432
DO51489	1253	0	low	0.00282716
DO51490	232	1	low	0.003588537
DO51491	539	0	high	0.030497027
DO51492	282	1	low	-0.011561338
DO51493	512	1	high	0.019495463
DO51494	631	1	high	0.047418046
DO51495	729	1	high	0.06193051
DO51496	197	1	high	0.061412208
DO51497	313	1	high	0.020097277
DO51498	294	1	low	0.010911291
DO51500	482	0	low	-0.039891767
DO51501	294	1	low	-0.022433266
DO51502	310	1	low	-0.028617618
DO51503	837	1	high	0.059304169
DO51504	494	1	low	-0.004455692
DO51505	351	1	high	0.025708537
DO51506	1068	1	low	-0.050504755
DO51507	2571	1	high	0.042182492
DO51509	515	1	low	0.013464842
DO51510	287	1	high	0.048299934
DO51511	592	1	high	0.034161419
DO51512	184	1	high	0.059921378
DO51513	400	0	high	0.047055944
DO51514	1191	1	low	-0.026791054
DO51515	1799	0	high	0.024895146
DO51517	1389	1	low	-0.038982099
DO51518	129	1	low	-0.013295938
DO51519	579	1	low	-0.014667952
DO51520	139	1	high	0.022032092
DO51522	201	1	high	0.069561765
DO51523	318	1	high	0.0371476
DO51524	1251	0	high	0.029185884
DO51525	690	1	high	0.088524833
DO51526	1380	1	low	-0.091641239
DO51527	349	1	high	0.04031539
DO51528	2325	0	low	-0.028568294
DO51529	276	1	high	0.033408823
DO51530	625	1	high	0.061024757
DO51531	1273	1	high	0.064845793
DO51532	1761	0	low	-0.049677948
DO51533	4173	0	high	0.092667829
DO51534	278	1	high	0.045371563
DO51535	764	1	low	-0.065675491
DO51536	446	1	high	0.02622081
DO51537	503	1	high	0.019681082
DO51538	361	1	low	-0.052770692
DO51540	141	1	high	0.050406141
DO51541	325	1	high	0.065876396
DO51542	369	1	high	0.059947504
DO51543	1431	1	low	-0.057524867
DO51545	190	1	high	0.041205982
DO51548	2177	0	low	-0.003548832
DO51549	229	0	low	-0.02763765
Abbreviatons: PDAC, pancreatic ductal adenocarcinoma; NA, not available.
