# Supplementary material for: Type 1 T Helper Cell-Based Molecular Subtypes and Signature Are Associated with Clinical Outcome in Pancreatic Ductal Adenocarcinoma
Source: Front Cell Dev Biol. 2022 Apr 1;10:839893. doi: 10.3389/fcell.2022.839893 (PMC9011157; doi:10.3389/fcell.2022.839893)
Supplement: Supplementary file 6 [file Table4.xlsx]

## Sheet: Supplementary Table S3
Supplementary Table S4. Immune-related genes for WGCNA
Genes Samples	FGR	CFH	NFYA	SEMA3F	CFTR	BAD	CASP10	CFLAR	SARM1	PLXND1	CALCR	DHX33	PRKAR2B	CREBBP	MPO	ITGAL	ITGA3	CRLF1	MAP3K14	TAC1	CX3CL1	TNFRSF12A	CCL26	IFRD1	ADIPOR2	NOS2	CD79B	SELE	NOX1	PGLYRP1	IL32	MASP2	RANBP9	GIPR	SEMA3G	PRSS3	CD4	BTK	HFE	FYN	PLAUR	DCN	TYROBP	CD22	SEMA3B	LTF	NR1H4	PSMC4	POLR3B
TCGA-US-A774-01A	4.74757	7.80233	3.87685	4.62437	8.29001	4.38488	3.769	7.08957	3.6421	5.40365	0.94496	4.51253	2.28897	6.90003	1.68356	3.86277	5.68508	2.75033	4.29357	1.61562	5.72213	7.72144	2.25501	5.22402	6.24917	1.93266	3.7052	3.41286	1.52006	1.43028	7.80532	1.55739	4.68009	2.05902	2.34618	9.6788	4.64468	4.48733	3.39948	5.77382	7.29821	7.88017	8.49533	2.82178	5.0661	4.61277	4.52345	6.21755	4.88868
TCGA-HZ-A49H-01A	4.93082	7.55755	3.52586	4.11369	7.35015	4.44784	3.44836	6.80576	2.82442	4.86191	0.973278	4.19816	2.69629	5.35056	1.47846	3.67761	3.80593	2.8414	3.95761	1.42447	5.16793	6.68771	2.27103	6.18623	5.88143	1.34072	3.37318	2.29289	1.1526	2.09863	6.90032	0.824927	3.95792	2.76859	2.82198	10.4175	4.57347	4.10938	2.831	6.11376	6.5582	8.10535	8.23848	1.97813	5.23047	3.86514	2.48779	5.64856	4.35928
TCGA-FB-A4P5-01A	5.88239	7.63656	3.61237	4.82885	7.20065	5.10412	3.48503	7.36357	3.35882	5.68775	0.913215	4.63183	2.94422	6.49711	1.50138	5.48585	5.14889	3.37997	4.85493	0.960719	5.90377	6.98125	2.93882	5.41095	6.19562	1.80794	5.51742	1.63612	3.11487	0.85512	7.73666	1.26355	4.43956	2.70046	3.12197	8.16501	5.21999	5.45966	3.04864	6.49818	6.86555	8.28566	9.08543	4.35471	5.25958	6.13761	3.32181	6.23369	4.78655
TCGA-FB-AAPS-01A	4.92248	7.29047	3.72434	4.83183	6.45326	4.65155	3.33166	7.26113	3.28807	6.06129	0.976455	4.3755	2.65815	6.30405	1.19694	4.44993	3.77257	2.88995	3.88968	0.868609	5.64982	7.41049	2.53839	6.18852	5.65337	2.01939	4.13862	1.75903	0.95631	0.826352	7.80961	1.46299	5.08363	2.32306	3.38533	6.76102	4.98267	4.94966	3.14136	6.67185	7.93961	8.90301	9.63603	3.60732	4.96179	3.66645	2.02646	5.99699	4.18469
TCGA-HV-A5A5-01A	4.64024	7.49969	3.4853	4.61379	9.51141	4.36892	3.60462	7.03832	3.31307	5.31108	0.994215	4.22279	2.74015	6.35846	1.33762	3.68059	4.81398	2.14126	4.39187	1.20344	6.39474	6.79829	2.23811	4.8663	5.91007	4.55987	2.38241	2.41336	3.79716	1.15919	7.18827	1.40131	4.11648	2.80012	2.53495	7.81057	4.46809	4.03719	3.10928	5.68531	6.81784	6.78132	8.207	1.8114	4.96891	7.45259	5.07682	7.16079	4.51185
TCGA-H6-8124-01A	3.73112	9.02211	4.41567	7.67425	6.12692	4.27306	2.70007	6.85267	4.0982	5.25447	1.43223	5.34468	1.87149	6.9623	0.966508	1.55449	7.28626	4.12104	3.49482	1.17316	4.87807	8.50682	1.7833	5.2764	6.5169	1.55401	0.91219	0.623006	1.37789	0.909002	6.70994	1.60782	4.70325	2.83418	0.225303	5.92963	3.40399	3.04152	3.36267	5.54661	7.85235	6.728	6.69998	1.31786	5.96793	3.32991	3.23682	6.42378	4.33202
TCGA-US-A77G-01A	3.98722	6.1265	4.24816	5.04716	6.96095	5.18509	3.7842	7.17524	4.51043	3.78722	0.673824	3.93553	1.67174	7.0074	0.969249	2.05554	5.63797	1.42873	3.71219	0.73089	5.11571	8.13658	2.3241	6.10584	6.64424	2.78428	1.62581	0.751494	1.00848	1.59542	7.54274	1.54729	3.7565	3.50888	1.95865	10.1767	3.03855	2.77665	2.56045	4.7982	6.70864	4.9922	6.77304	1.23545	7.30238	3.40583	1.64498	5.96716	3.84292
TCGA-3A-A9IJ-01A	2.36545	2.57883	2.16123	1.96143	1.06556	4.99718	0.514538	4.73645	4.071	4.8732	0.705215	3.39239	2.01883	5.31447	0.806928	0.432414	3.44221	2.00708	2.32438	0.517413	4.03535	6.74786	0.892688	5.79255	5.3482	0.957191	1.2891	1.15446	1.23595	0.856327	2.94144	0.834913	3.80287	4.80705	3.81582	1.2052	1.84396	2.12985	0.99844	5.87295	3.54653	1.62124	6.2915	1.94467	6.05783	0.105024	0.414162	5.71655	4.0804
TCGA-HZ-A8P0-01A	4.51958	6.40246	3.83231	4.84296	6.8981	3.92281	3.05464	6.61697	2.70119	4.98367	0.817954	4.16654	1.15336	5.8691	0.885395	2.20809	4.25576	3.04006	2.80356	0.930538	4.1681	6.95055	1.7167	4.88766	5.91485	1.36593	1.89236	0.928678	1.45253	0.998758	6.98796	1.12057	3.77694	1.96319	1.9603	6.65806	3.35718	3.23366	2.5708	4.6456	6.21473	6.48424	7.10128	1.65507	7.09535	4.47865	3.52703	5.89336	4.39716
TCGA-IB-7644-01A	3.88903	6.62579	4.00172	6.04323	6.77126	4.73214	4.23642	6.64747	2.97641	4.08536	0.85352	4.60407	1.97497	7.25614	0.844596	3.52095	5.45523	1.22254	3.47415	0.915461	5.51737	6.76707	3.36224	4.71398	6.53742	1.82609	1.84624	1.5992	1.35378	0.647329	7.77562	1.23751	5.15945	1.93245	2.30805	7.76134	4.39191	3.80075	3.66813	5.38253	7.33021	7.65683	7.81932	1.3238	6.06843	1.21265	1.33412	5.79519	5.16778
TCGA-IB-A7LX-01A	3.20833	7.76062	5.29419	4.99431	6.87786	4.69735	3.78953	7.99158	3.45777	5.86824	0.802688	4.99296	2.16791	8.05655	0.830381	2.85535	7.33516	3.89294	4.66704	2.07265	7.12275	7.87262	1.11183	5.83699	7.00763	2.32959	1.1642	1.69317	1.41119	0.9319	6.519	1.16807	5.63653	2.9195	0.896626	7.32369	3.45646	3.09139	3.89636	4.86466	7.63504	6.22962	6.63743	1.68088	6.9261	3.54855	3.00167	6.11345	4.19571
TCGA-2J-AABK-01A	3.81591	6.37809	4.21542	3.65346	8.39297	3.63817	3.52613	6.87992	2.82753	3.65744	0.837049	4.25136	2.56307	5.99527	0.919986	2.46567	4.28669	2.76531	3.85612	1.21878	5.50187	7.0978	1.82264	6.01104	5.86929	1.18399	2.30504	2.32797	1.56282	0.834594	7.4179	1.06676	3.58123	3.27712	2.0044	8.5424	2.67988	3.15653	2.56858	4.82247	7.05773	4.6858	6.91901	1.83694	5.24559	6.18424	4.28466	5.9966	4.5713
TCGA-S4-A8RP-01A	4.91523	7.37144	4.56204	4.13659	8.39616	4.45568	3.78288	7.70778	4.48391	5.15896	0.914551	5.13458	2.39211	6.88487	1.01796	3.69022	5.44064	1.9631	4.54042	1.53478	6.58493	7.73494	2.8639	5.62052	6.17947	2.80077	2.22121	1.64264	3.82038	1.3559	7.88559	1.6902	4.87941	3.99213	2.36163	8.68641	4.60532	4.27114	3.41009	5.7495	6.73296	7.31704	8.30255	1.86375	6.51193	4.11667	4.57565	6.07393	4.97243
TCGA-2L-AAQM-01A	3.27036	5.89294	2.6212	6.85089	1.79915	4.4556	1.93672	5.28702	5.30829	5.02683	3.22863	4.60307	3.1391	6.04592	0.773338	2.49489	4.62422	0.585338	4.81882	2.79792	4.50426	4.24929	2.9967	6.02658	5.88559	0.946771	1.89856	0.847946	1.9935	1.44927	3.80685	1.68355	3.46335	6.30442	-0.216197	2.31886	2.42556	2.06494	2.59438	5.85465	4.84746	4.90204	6.36133	1.14175	1.21629	0.0668512	0.689301	5.77101	4.33976
TCGA-XD-AAUG-01A	5.09656	8.28498	4.11894	4.19038	6.43014	4.01163	2.87775	6.8253	4.06085	5.12719	1.18343	4.95005	2.43544	6.69534	1.29604	2.84306	4.10148	2.82213	4.00506	1.54768	5.13139	7.51867	3.29366	5.88102	6.21979	1.72748	2.60587	2.65526	0.83545	1.00361	6.94297	1.18506	4.92932	3.30262	3.29795	5.39107	4.47295	4.19618	3.32366	6.28678	7.25577	9.75439	8.17873	2.46594	5.63925	2.62348	2.68068	5.76907	4.71716
TCGA-M8-A5N4-01A	5.64264	6.67027	4.57087	4.40088	3.14798	5.01069	3.74148	7.91411	2.62843	5.26502	0.8536	4.1184	1.18224	6.35341	1.21355	3.02507	6.42848	3.01977	3.24321	0.986747	7.9303	8.37199	2.82443	6.53052	5.99828	1.26465	1.54343	1.44417	0.846838	1.19844	8.67075	1.39578	4.3852	3.1696	1.06403	8.46557	4.09248	3.90385	3.30174	5.42857	8.03067	6.23385	8.63206	2.01487	7.28442	0.511616	0.557143	6.2581	3.49489
TCGA-2L-AAQI-01A	3.86746	7.68903	4.58449	4.12553	9.11726	4.43061	4.15234	7.22145	3.27243	4.57309	0.871759	4.39331	2.25967	6.88038	1.08297	2.54842	6.03029	3.13942	3.98763	1.57105	5.7076	7.24607	2.05687	5.02508	6.59222	1.1009	1.94416	1.88704	1.14217	0.914735	7.80898	0.888168	3.99441	2.86859	1.88554	8.60836	3.93526	3.32973	3.85348	5.04697	6.54371	6.194	7.17818	1.47889	5.58453	6.27769	5.22341	6.4773	4.95877
TCGA-HZ-7919-01A	4.33416	7.37472	4.49095	4.94458	8.1299	2.89016	4.3146	7.46427	3.70865	4.82438	1.06115	4.50273	2.05324	6.89918	1.13086	3.86396	6.22153	2.54604	4.22266	2.22312	5.91254	7.96591	2.82288	5.73906	6.46561	1.32051	2.05065	1.46881	3.90807	0.647329	8.00101	1.16954	4.92296	2.61161	1.95426	9.92087	4.97912	4.03532	3.29341	5.69826	7.87445	7.7849	8.01674	2.02911	5.83598	2.46701	3.9321	6.83535	5.26846
TCGA-HZ-8005-01A	4.92441	7.92283	5.12826	5.43419	1.06628	4.03175	2.74838	7.13808	3.07402	5.67639	1.01395	4.73213	1.43034	7.04949	1.22604	3.08343	7.07648	2.40327	4.33203	0.717294	5.22355	8.07067	2.33599	6.82788	6.75814	1.17656	0.974792	0.574497	1.08384	0.800642	8.87889	0.829803	6.22086	1.59025	0.0962282	2.41184	4.81011	3.93466	3.46694	5.89334	7.86643	8.29612	8.90526	1.37136	5.89669	0.0767571	0.411164	6.44612	5.24322
TCGA-IB-AAUM-01A	3.5875	6.0328	3.17231	2.2153	8.10774	2.83975	2.56671	6.38701	3.06131	3.55674	0.785818	3.92898	2.35285	6.07232	0.837157	2.87297	3.26605	2.15277	3.09842	0.946955	4.33907	5.26892	1.77372	5.74236	5.38427	1.39954	2.45989	1.38711	1.34293	1.08667	6.54957	1.41702	3.03592	2.42397	1.90232	12.0801	3.09661	3.24207	2.17584	4.58227	4.61814	5.95372	6.4835	1.99405	4.61073	2.99746	2.37	4.214	4.04301
TCGA-IB-7888-01A	5.17419	8.83867	3.99896	4.42525	6.00098	2.91922	3.62652	7.01069	3.53816	5.625	1.14088	4.63214	2.42324	6.90213	1.86519	4.83361	3.90656	2.56651	4.1415	2.52895	5.12195	6.33112	2.80118	5.0976	6.35684	1.64179	4.92236	4.49768	1.32981	1.24502	7.05767	1.15231	4.91774	1.63184	3.34315	7.76084	5.77597	5.37987	3.29112	6.5541	6.69868	9.20129	8.72435	3.73175	3.34501	5.21404	1.18239	6.54604	5.70004
TCGA-2J-AAB9-01A	4.45253	6.64497	4.00525	4.03139	8.49155	4.20838	3.06455	6.75172	3.24007	4.9332	0.829705	4.07657	2.35702	6.3914	1.30883	3.22977	5.69038	3.46648	3.97029	1.55458	6.06416	7.76522	2.31019	6.31167	6.21967	0.936807	2.42069	3.1435	0.902321	0.908854	8.36957	0.668083	4.38347	2.3467	2.27199	10.3989	4.32233	4.00017	2.99583	5.47136	6.64453	6.88659	8.08057	1.90975	5.57811	2.76193	4.12413	5.76074	4.2449
TCGA-2L-AAQJ-01A	3.9681	6.68499	4.83294	4.71991	6.53272	4.05919	3.52337	7.27396	2.21225	4.87949	0.743553	4.04907	1.21604	6.05912	0.879168	3.14611	4.52146	1.98927	4.17871	0.704754	5.77054	7.66324	4.00438	5.05793	5.78316	2.22311	3.97167	2.33461	2.13307	1.17429	8.44593	0.779341	4.26024	2.10778	2.74036	8.7688	3.64302	3.93177	2.52012	5.27024	7.95873	6.21068	7.84491	3.32538	6.18953	2.54766	1.97913	6.76277	4.07525
TCGA-IB-AAUU-01A	5.05767	7.28023	5.12964	3.05815	7.10002	4.54977	4.46734	7.24186	2.88566	4.44057	1.10559	3.95165	1.90098	6.8521	1.29774	3.47265	5.86081	2.11774	4.3123	3.36066	5.96936	8.40292	2.43274	6.08323	6.21848	1.30478	1.60648	2.53623	3.96693	0.903128	7.94671	0.935375	4.13448	3.63045	1.52034	8.80875	4.68347	4.10381	2.94295	5.30371	8.27689	6.95395	8.40977	1.59194	5.90926	4.50355	3.86005	7.62768	4.15241
TCGA-Q3-A5QY-01A	5.65486	6.58528	4.07584	3.61775	3.51329	4.19128	3.30739	7.18043	2.97746	5.29697	0.780038	4.05247	2.9384	6.69299	1.02634	6.48296	4.53128	1.79811	5.10181	0.617101	5.1026	7.06976	2.8625	5.2253	5.79145	1.83225	6.13029	3.56402	1.26679	1.35709	7.52561	1.66167	4.03604	1.5754	3.55628	5.1959	6.01356	6.54362	2.39817	7.13293	6.9587	7.03847	9.22307	5.14115	3.4748	4.84895	0.537398	5.95232	4.27461
TCGA-FB-AAQ1-01A	4.82323	6.63352	3.65394	4.6653	8.38494	4.19379	3.2394	7.2105	2.47865	5.31949	0.742184	3.64739	2.12493	6.31309	0.937845	3.08016	5.83696	1.19286	3.88935	1.15999	6.15699	8.34996	1.90136	6.21426	6.62606	1.30316	1.73409	0.929819	1.17068	0.647329	7.97436	0.891359	3.77432	2.3291	1.73257	5.87741	4.27737	4.09132	3.74249	4.56285	6.53104	5.40453	8.45446	1.36175	6.16583	6.04763	4.83607	5.90957	3.91594
TCGA-IB-AAUO-01A	4.01994	6.06066	3.74788	4.74363	6.20472	4.63215	3.7389	7.53632	3.19113	5.03122	0.852225	4.04024	1.47914	5.91768	0.970857	2.81518	6.44139	1.93717	4.35009	1.02411	8.37732	8.75151	1.71433	6.11996	5.98835	1.0483	1.43226	1.76449	1.17857	1.19474	8.3784	1.0934	3.42284	2.49892	1.58391	7.05409	3.92682	3.77331	2.95433	4.68364	7.39376	5.26016	8.60511	1.40618	6.56469	4.42768	3.49562	6.75286	3.51355
TCGA-IB-8127-01A	5.13129	7.12937	5.41147	3.80452	7.24152	4.14557	4.42989	7.55021	3.16172	5.00252	1.21744	4.61614	2.01575	7.05897	1.28213	4.17714	6.07288	2.26372	4.56343	0.95494	6.58077	8.50355	2.79852	7.18129	6.76377	1.72694	2.1949	1.52278	3.43751	0.816744	7.32043	1.0381	5.51091	3.07607	2.09605	8.61516	4.97276	4.61937	3.51669	6.27006	7.82573	8.17132	8.97003	2.11602	5.29735	3.87453	3.18316	6.69865	4.54497
TCGA-FB-A545-01A	2.60241	6.20738	4.4679	6.88156	6.53385	5.21904	3.74531	7.59657	4.16292	5.65827	0.745186	4.67464	1.2724	6.20516	1.04605	1.08966	7.19739	3.45025	3.49505	1.54235	5.16327	7.87916	2.66399	7.22648	6.41055	1.6928	1.79419	0.70324	1.57242	1.7214	7.16924	1.09593	4.43336	3.43798	0.814563	2.63929	2.62684	2.51452	3.22387	5.64121	8.17738	6.10937	5.52238	1.35058	8.38059	3.68319	3.42534	6.9327	4.23448
TCGA-YH-A8SY-01A	3.6148	7.18854	4.34585	5.52651	3.95486	4.50505	3.63129	6.79882	2.45582	5.44991	1.12612	4.13988	1.3613	6.04862	1.06403	2.01969	5.9048	3.9324	2.55137	0.600797	5.01016	7.78567	2.45665	5.39733	6.4469	1.28634	1.59193	0.895858	1.26457	0.799102	8.18036	0.901135	4.94295	2.08717	0.91699	7.26313	3.71114	3.3812	2.7709	5.95023	8.49925	8.63275	7.98809	1.17799	6.12012	0.485239	0.410391	6.56364	4.32385
TCGA-IB-A5SQ-01A	4.96648	6.85865	3.96071	4.61465	5.00192	4.70488	2.81615	7.43802	3.75688	5.88692	1.10964	4.64799	2.26626	6.42201	1.52091	3.61276	5.88209	3.44492	3.85212	1.04027	7.63517	7.84884	3.49958	5.63781	6.04598	2.15951	3.48163	2.17598	0.954944	1.55431	8.45869	1.24261	5.01456	2.93351	2.55396	6.95849	4.92579	4.39262	2.92833	6.06935	7.64754	7.90431	8.85065	2.73995	5.17917	3.23963	0.72715	6.38657	4.38051
TCGA-HV-A7OP-01A	1.64362	2.60805	2.65664	6.92312	2.22591	5.01732	2.96177	5.54411	1.37756	3.56721	0.673824	4.38635	0.131213	4.55762	2.72521	1.03703	3.2877	1.08541	1.48973	0.813629	3.29829	5.16042	2.60881	3.31135	3.91274	0.767578	1.19784	0.960647	5.02221	0.795968	7.61273	0.820548	2.01559	1.53889	-0.146179	9.05849	1.22466	1.7954	1.55246	2.8214	6.41741	1.24023	6.6047	1.98925	6.20572	5.03308	0.642233	6.24559	2.64606
TCGA-FB-AAQ6-01A	2.82463	6.61117	4.71904	4.09002	5.20008	4.56043	3.83158	7.02796	2.86562	4.63513	0.673824	4.52502	0.951789	6.30254	0.794166	2.04663	5.56491	2.37462	3.29433	0.77299	4.92512	6.95243	1.80861	5.35905	6.27861	1.35482	1.68258	0.678494	2.1904	1.10297	7.29961	0.88706	4.46686	2.80812	1.81158	8.51553	3.00525	2.67415	3.25913	4.78359	6.87651	6.27001	6.61253	2.30118	5.57193	2.81276	1.91121	5.97047	5.41328
TCGA-FB-AAQ2-01A	3.62991	5.36252	4.10229	6.51276	1.58639	4.11207	2.80601	7.2495	2.7305	6.30877	0.710895	4.41443	1.28018	6.18282	0.972947	2.29961	6.74299	2.73442	3.27016	0.932979	4.49458	8.00876	2.23748	5.36219	7.31453	1.06888	2.9829	1.4999	1.39472	0.89163	7.32418	1.2816	3.59338	2.92965	1.75266	7.89576	3.05013	3.33296	3.25452	4.52643	7.0296	5.00806	6.00664	2.35551	5.59909	2.98661	0.598768	6.31386	3.99
TCGA-US-A77J-01A	5.53378	7.66944	3.76801	4.38862	7.35798	4.72675	3.18596	7.11446	3.28049	5.56495	0.812889	3.95003	2.07936	6.37458	1.61558	5.49749	4.49687	2.81967	5.10538	2.62743	5.82852	7.17364	3.01189	5.36438	5.87156	1.45887	6.46775	1.82929	1.24573	1.20911	7.6702	1.03004	4.19479	2.45729	2.91955	6.19253	5.60905	6.23397	2.61614	6.85154	6.79018	7.77764	8.96591	5.29107	5.67129	6.81626	4.53255	6.1569	4.34191
TCGA-F2-7273-01A	5.78304	8.56076	4.74753	4.6654	8.77246	3.47468	3.88717	7.20299	3.73426	5.89688	1.28837	4.95239	2.67328	7.3692	1.31934	3.9406	4.53482	3.54608	4.66871	2.34437	5.91709	6.76395	2.29562	6.15485	6.35105	1.20212	2.65512	1.98563	1.05462	1.03528	7.47257	1.11043	5.05796	1.90698	3.02697	10.7405	5.54421	5.26136	3.39827	6.39041	6.74125	8.82711	9.20817	2.34584	4.76841	2.20429	5.24369	6.07077	5.21871
TCGA-3A-A9I9-01A	4.76774	5.75044	3.48989	4.60288	8.08558	4.75048	2.87637	6.38312	2.61205	4.70693	0.79139	3.65641	1.98417	5.95272	1.06461	2.98128	4.88433	1.97436	3.19151	1.00326	5.24697	7.58904	1.84855	5.74552	5.18716	0.991701	1.49794	1.32942	1.20677	0.750309	7.05454	1.16072	3.45771	3.30221	1.63289	10.7943	3.6629	3.65412	2.57246	4.51785	6.76496	5.51245	8.47499	1.64666	6.35744	5.13373	3.46467	5.22772	3.9216
TCGA-IB-7654-01A	3.84152	7.05689	4.24825	4.76942	8.06531	3.38164	3.17674	6.98565	2.96008	4.89344	0.870692	4.06559	2.29249	7.90532	0.949854	2.63514	4.82289	1.70573	3.07647	0.798908	5.43325	7.41416	1.91507	5.32287	9.62592	1.62348	2.33572	1.89086	1.13686	0.735351	8.33869	0.896658	4.01216	1.92614	2.41161	11.7399	3.48286	3.69323	3.63782	5.71798	6.90491	7.89535	7.7907	2.05209	3.17371	4.27853	1.47886	5.80077	4.75712
TCGA-IB-7893-01A	3.6149	8.43191	4.75313	4.68389	3.86847	2.08357	3.06131	6.59249	2.78973	5.72486	1.27416	5.15768	2.00595	6.81713	1.20878	2.37359	6.2441	2.52254	2.4993	0.745935	4.98197	7.66383	3.46419	4.72909	6.13819	2.23592	1.26048	0.921555	1.05975	1.00367	7.19296	0.693945	5.79716	0.737961	1.45239	7.55586	4.9639	3.97674	3.9054	6.52777	7.86479	9.72463	8.26796	1.38917	3.93261	0.380766	3.46223	6.27678	5.0199
TCGA-S4-A8RM-01A	3.82024	7.39454	5.01674	2.96368	6.1525	4.34788	4.35449	8.08071	3.96144	3.67559	0.78776	5.00759	1.65036	7.20366	0.771199	3.30375	5.5428	1.3987	3.99802	0.657632	4.68534	7.15641	2.55391	5.79111	6.59379	0.826906	1.61883	0.968484	2.49064	1.11918	6.824	0.991487	3.99663	3.97703	2.52173	9.21873	4.01062	3.34163	3.90997	5.23854	6.16732	6.65136	6.52939	1.41923	6.39445	1.90068	2.7176	5.9966	5.05823
TCGA-IB-AAUW-01A	4.91789	8.72557	4.51075	4.38217	9.83981	4.1636	3.91018	7.64719	4.28895	5.27721	0.976374	4.88585	2.8593	7.05766	1.13526	3.9981	4.9626	3.23406	4.86685	2.2819	5.84272	7.0303	1.39193	5.84337	6.32508	1.13727	4.1832	4.39423	1.27283	1.35007	7.14654	1.99459	4.62096	3.29579	3.34364	7.97055	4.53225	4.70455	3.55205	6.00795	6.03446	8.01904	7.9072	3.35185	6.39514	4.15349	5.2178	5.87638	5.30491
TCGA-FB-AAPZ-01A	5.09965	7.53866	4.84683	4.79348	7.43779	3.73189	3.83883	7.49128	2.74648	5.07823	0.73539	4.4779	2.31292	6.11668	1.00787	3.58362	6.56967	3.71942	4.13812	1.49613	6.13198	7.4419	3.27617	6.319	6.40481	1.56807	2.38654	2.62427	1.35631	1.2	6.99461	1.09448	4.78065	2.85791	2.78549	9.60801	4.66983	4.184	3.02595	5.87887	7.9259	6.5211	8.29785	1.88467	6.42975	3.29014	3.71831	6.38241	4.16768
TCGA-IB-AAUS-01A	6.66795	7.93226	4.04743	5.69489	6.26092	4.40275	3.47322	7.33845	3.41644	6.5467	0.980971	4.59597	2.00564	6.41083	2.44215	4.58557	4.65492	2.65221	3.78161	1.50133	5.58062	6.85606	3.12494	5.94758	6.1678	2.74823	3.06569	3.54072	1.06583	1.42933	7.42601	1.15638	4.99884	2.23592	3.09752	6.67248	5.67572	5.81386	3.21423	6.54059	8.58305	8.86336	10.9723	3.21349	4.82692	2.44214	2.98573	6.10564	4.19222
TCGA-F2-6879-01A	3.6997	7.35538	4.80026	5.7075	6.83206	3.95588	4.29337	6.89696	2.95648	4.77973	1.1768	4.426	1.73594	7.37118	0.844244	3.01905	5.08761	1.61032	2.85785	0.546741	5.66306	7.52941	1.76863	4.45788	6.94713	1.65483	1.14849	1.40125	1.60962	1.03369	7.40997	1.39304	4.73055	3.40476	1.69148	9.15787	4.07808	3.85828	3.21027	6.07281	7.55311	8.62508	7.9116	1.31307	6.17359	1.63634	0.461752	6.91093	5.42632
TCGA-3A-A9IS-01A	2.72223	3.13728	2.92523	3.73504	1.21603	3.5775	0.952062	5.85526	5.9473	3.20471	0.673824	4.51033	3.0517	6.60419	0.745841	1.09627	4.01337	0.954703	3.61617	0.517413	4.25536	2.90704	6.47365	6.91994	6.78286	0.882448	0.939322	0.961569	1.1947	0.790866	2.63618	2.86498	4.48642	5.91668	1.3109	6.60627	1.64761	1.94803	0.924763	5.48449	2.79998	1.59217	4.66052	1.12129	3.83391	0.035933	0.371572	6.29403	6.08661
TCGA-L1-A7W4-01A	2.99913	6.03667	4.84884	4.82853	3.33125	4.08563	3.06131	7.84582	2.01595	5.41786	1.08031	5.36405	3.18259	6.3404	0.965877	1.41072	5.55654	2.08777	1.95843	0.958364	8.2541	8.14934	3.52689	6.78316	6.52325	1.36261	0.949085	2.25457	0.79322	1.23344	5.2323	1.11969	5.17275	2.10712	1.67999	4.17035	2.9604	2.60875	3.46711	4.60855	7.02067	6.47323	6.4091	1.20973	4.29637	1.318	0.755642	6.95752	4.55968
TCGA-2J-AABO-01A	3.92511	7.14105	3.93305	3.71142	5.48015	4.12972	3.24512	7.19738	3.1859	5.0333	0.86744	4.1419	1.64314	5.82944	0.989206	2.55487	5.9217	4.20041	3.36939	1.21593	5.08502	7.73235	2.74239	5.66082	6.35142	1.06824	2.65236	0.972774	1.47308	0.647329	7.42086	1.01119	4.24249	2.07745	2.22852	9.41573	3.68979	3.74189	2.92906	5.69387	6.99185	7.56957	7.04194	2.19506	5.65714	1.30484	2.97894	7.14268	4.81431
TCGA-3A-A9IH-01A	3.88751	6.68125	3.75986	5.28368	7.56705	5.3088	3.56878	7.38129	3.58561	5.24027	0.830534	3.63232	1.72359	6.13329	1.15165	2.28121	5.68801	3.35141	3.39592	0.992303	5.74482	8.20888	3.29591	4.37105	6.33015	1.32253	2.13468	1.34223	1.29953	0.757745	8.49224	1.067	4.07555	2.60806	2.68868	8.73218	3.43863	3.28394	2.83664	4.77125	8.2637	6.48947	7.66644	1.72778	8.40873	5.04026	3.13693	6.20742	4.24806
TCGA-PZ-A5RE-01A	4.79393	6.85418	3.56407	4.6595	4.87469	5.11152	4.22648	6.53703	2.59776	4.85569	0.832336	3.70881	1.18007	6.14696	2.16553	3.12495	6.08099	1.03503	4.44174	1.36265	5.95065	8.30073	2.05051	4.87958	6.58829	4.25	1.66356	0.932898	3.27768	1.22318	7.74882	0.701392	3.72696	3.61129	1.57075	7.6451	4.76383	4.47362	2.55721	5.34082	8.19506	7.75537	9.77583	2.26956	7.30916	3.99272	3.80965	7.38974	3.94988
TCGA-HZ-8003-01A	4.6343	5.9381	2.92518	2.25695	7.58297	1.04466	2.60786	6.38733	2.71813	4.25421	0.987254	3.97588	2.24915	6.02041	1.19555	4.10859	3.08998	1.49482	3.01012	1.22485	4.21735	5.59062	1.60475	6.24406	5.82062	1.53899	2.64979	1.40566	1.15878	0.724123	6.84687	1.16581	3.4432	2.00179	1.9467	13.1959	4.58703	4.26538	2.26969	5.08601	5.94358	6.71817	7.78304	2.50995	3.01709	2.83208	1.76284	4.69509	4.18538
TCGA-3A-A9IB-01A	4.50767	7.87815	4.38603	6.03157	5.74727	4.69642	3.23205	6.9715	2.3157	6.16627	0.775053	4.29256	1.63213	6.67403	1.15741	2.68004	6.80884	3.4012	3.73903	1.28128	7.09638	8.64871	3.1753	5.57007	6.23477	1.65725	2.02525	3.33336	0.965411	0.873857	8.19859	0.944013	4.409	2.64309	2.51263	5.94362	4.51024	4.04551	3.4936	5.5763	8.4047	7.13877	8.61247	1.52539	6.9209	2.08507	3.69071	6.73353	4.8328
TCGA-H6-A45N-01A	5.29398	7.88435	4.45635	4.46978	8.71614	4.93145	3.8449	7.45071	3.99513	5.64513	1.24784	5.01852	2.67688	6.78747	1.35317	4.52075	5.44624	2.47382	4.79441	1.35377	6.1438	6.34297	1.68889	5.71942	6.1057	1.89477	3.4361	2.15135	3.45452	0.882335	6.91164	1.62858	4.64201	3.88743	2.80786	8.06363	5.09181	4.63095	3.53708	5.86559	7.41045	8.37721	8.91491	3.03793	6.25153	4.64947	4.8393	6.17029	4.87118
TCGA-HZ-8001-01A	4.49297	8.08467	3.56754	5.0997	4.56027	3.15009	3.02934	6.68344	3.10435	5.5213	1.0528	4.02983	2.52655	5.76364	1.68684	4.2547	5.69049	4.68565	4.24037	1.56387	4.84378	7.32749	4.12297	4.97042	5.79661	0.907971	4.55264	3.28199	1.58616	1.73239	7.15312	0.723357	4.11513	2.77202	2.7649	7.33669	5.32795	5.18971	3.02925	6.50537	6.97105	9.08473	9.20841	3.10571	5.52195	3.77902	2.37024	7.08495	4.67665
TCGA-IB-A7M4-01A	4.16548	6.18563	4.20284	4.82318	5.48418	4.75299	3.58086	6.89551	2.52756	4.70434	0.796935	4.59688	1.4384	7.08207	0.951972	3.81462	6.58373	2.01638	3.89939	0.703267	4.98509	7.67249	3.57149	5.51781	6.30333	1.877	3.41103	0.875935	2.46026	1.04048	7.54613	0.789463	4.47401	2.49484	1.30035	9.56175	3.68075	3.75933	3.07077	5.58906	7.28768	6.6436	7.56259	2.65038	6.70607	4.16618	1.49689	6.48104	5.39043
TCGA-2J-AABP-01A	5.21489	7.85288	3.36575	5.77467	1.00804	4.75482	2.84037	6.26572	2.30523	7.0238	1.23065	5.7307	1.56906	6.07617	2.01019	4.49179	5.36466	2.02941	4.80941	2.88016	4.62746	7.44248	4.00719	6.44063	5.79999	2.74886	3.57332	1.94121	1.45461	0.647329	7.65497	0.960545	4.65325	0.925993	3.328	4.88206	6.28726	4.85562	2.254	7.12772	7.96755	7.18976	10.1892	1.47079	2.52913	1.20981	0.632906	7.0192	5.07149
TCGA-HZ-A77Q-01A	5.50532	8.28919	3.69853	4.94834	6.60247	4.49047	3.46113	7.62502	3.43253	5.37434	1.01711	4.56037	2.07665	6.59767	2.01893	4.26537	5.09832	5.5945	4.12987	2.62386	5.80089	7.80757	3.25003	5.30141	5.97869	1.64141	4.73449	4.98742	2.8073	0.981179	7.94655	0.714153	4.83379	1.88439	3.49733	8.48238	4.97757	5.20731	3.02015	6.98386	8.2048	8.71555	9.70246	3.61732	6.25259	4.95898	1.67792	6.34581	4.17772
TCGA-HZ-7926-01A	4.25122	8.17698	5.12712	4.59617	7.38796	3.90846	3.53884	8.14134	2.64026	4.62309	1.50077	4.96247	1.86355	7.31406	1.25077	3.87162	6.24825	2.64812	4.3232	4.07863	6.16643	8.54152	2.46532	5.71607	6.43743	1.02565	4.27509	3.456	2.04536	0.751969	7.26886	1.09637	4.6524	2.00184	2.52116	10.182	4.03663	4.65818	3.57426	5.88844	7.89779	7.05461	7.17351	3.17975	6.62901	4.4159	6.55269	6.82018	5.20955
TCGA-XN-A8T5-01A	5.0124	8.12952	3.99107	5.52077	5.72267	4.79473	3.39405	7.27019	3.82616	5.7904	0.829254	4.74616	1.93213	6.77738	1.78146	5.30513	4.79594	6.06263	4.95823	3.64055	5.21024	8.09538	2.30722	5.48995	5.97115	1.33102	6.11265	4.57495	1.39405	1.60937	7.03808	1.43183	4.86604	2.51993	3.9751	5.93162	4.63196	5.57231	3.24664	6.83842	7.36594	8.6866	7.88337	4.54588	7.46911	5.72336	2.56959	6.36823	4.57269
TCGA-IB-A5ST-01A	6.09035	7.88578	4.55058	4.72166	3.63177	4.40908	3.87257	7.3925	3.01435	6.10136	1.1313	4.60094	2.8042	7.234	1.47019	4.733	4.73856	4.17116	4.91816	2.03239	5.49008	6.9361	3.11033	5.72872	6.40162	1.91609	6.10219	2.836	1.58788	2.28433	8.20498	1.20463	4.85036	0.870634	4.18973	9.80084	5.13388	6.02216	2.78738	7.03495	7.57708	8.36106	9.11402	4.69637	6.21947	6.44678	0.368359	6.91277	4.67525
TCGA-Z5-AAPL-01A	5.53129	6.34368	4.63979	3.49241	3.0528	3.44614	3.82523	8.09744	3.53009	4.99308	1.02	4.82258	2.43024	7.07987	1.11373	7.16102	4.50975	2.96978	5.96298	0.517413	4.82918	6.29825	2.41795	5.72237	6.07295	2.80082	6.77614	3.54298	1.86921	0.647329	7.50415	2.00774	4.88686	2.10503	3.00562	7.83557	5.95886	7.29626	2.81419	7.68497	6.8319	6.42937	8.08053	6.02489	2.85576	4.56608	0.423213	6.24678	4.91053
TCGA-IB-7652-01A	5.45151	7.77842	5.04351	4.60601	8.7448	3.91367	3.77829	7.14354	2.99876	5.48987	1.49178	4.26827	2.6678	7.47859	1.73691	4.88054	4.40546	2.48583	3.71642	0.79731	5.78408	7.01976	3.30893	5.43777	6.28582	1.28585	2.10222	2.62569	1.23736	0.647329	7.47348	1.0032	5.30752	1.68991	2.09326	8.50392	5.80535	5.10532	3.28658	5.7834	8.11708	8.14915	9.39749	2.20685	4.64701	4.83168	3.11953	5.98544	5.00158
TCGA-IB-7886-01A	4.55501	7.46738	4.82011	3.60272	7.40358	2.40147	4.56953	7.52993	3.21314	4.81449	1.07885	5.21466	2.00609	7.41083	0.965083	3.68959	5.26831	2.44203	3.95158	3.11178	6.8706	7.02594	2.55782	7.02645	6.44163	2.61832	1.69997	2.96589	5.2935	0.782646	7.69317	0.92624	5.17624	2.48846	1.70836	9.53603	4.94443	4.38369	3.49521	5.85064	8.58157	8.13926	8.25136	1.95329	5.37564	2.93007	3.03273	7.12189	4.91501
TCGA-FB-AAQ0-01A	2.62748	5.37927	4.24786	4.44605	4.3702	4.42895	4.65088	7.12596	3.40262	3.67869	0.673824	4.20411	0.658754	6.17508	0.834458	1.32461	6.02312	1.51717	3.31888	0.643446	4.12035	7.45002	3.10265	6.5598	6.58705	1.1004	1.04494	0.809081	1.33278	0.647329	7.68988	1.11641	4.38716	4.19362	0.0721034	8.94779	1.72223	2.19149	2.87763	5.58783	7.8534	6.07545	5.22172	1.17907	8.19788	1.92271	1.18894	6.42901	3.84539
TCGA-IB-7897-01A	5.47216	9.26558	5.01045	4.26243	6.84403	1.97663	4.01658	8.07723	4.35699	6.09185	2.00288	5.27364	3.81106	7.574	1.83473	5.45506	4.6422	3.3153	4.96002	2.40106	5.64632	6.51806	1.57615	6.38355	6.70664	1.34291	3.51538	3.57411	1.32769	1.72737	6.68859	2.14927	5.68448	3.55357	4.36074	4.50867	5.98303	5.39525	3.6598	7.24722	6.28107	9.45363	8.57483	3.03496	4.44169	3.14758	2.3671	6.05153	5.4956
TCGA-2J-AABH-01A	4.23546	6.54803	4.84806	4.50925	7.65966	3.95588	3.63211	7.05741	2.90619	4.5666	0.869408	3.87938	1.12814	6.11718	0.942314	2.3244	6.17188	1.30228	3.27747	2.34763	5.54603	7.96069	2.08325	4.2512	6.38945	1.32934	1.46339	1.25298	0.814255	0.928993	8.11566	0.83592	3.41048	3.66432	1.48275	9.66312	3.76263	3.57886	2.97591	4.67944	7.49267	6.04505	7.6009	1.85367	6.02052	4.82733	3.42609	6.13	3.76731
TCGA-IB-AAUT-01A	4.79382	7.66082	4.34893	4.67132	9.07366	4.22991	3.8927	7.2638	3.69142	5.61096	1.03237	4.25558	2.56844	6.72483	1.2718	4.69121	4.70208	1.73262	4.85659	2.59418	6.5148	6.52428	2.42761	5.99119	7.45298	1.96596	2.82561	2.90559	1.13476	1.21413	8.19012	1.23166	4.30876	2.8815	2.64669	11.2873	5.28727	4.58183	3.10408	5.82761	6.91435	7.52276	9.27558	2.44937	6.26691	4.25899	5.53594	5.61493	4.54493
TCGA-HV-A5A4-01A	4.29744	6.82012	4.16726	4.75114	7.71047	4.83182	3.74988	7.03614	3.3942	4.94883	0.993108	5.09775	1.6407	6.96575	1.23096	3.32142	5.73775	2.13947	3.87968	0.972658	5.45047	7.4091	1.94661	5.5325	5.39495	1.02678	1.95063	1.17555	2.02707	0.647329	7.47299	1.5158	4.47246	3.12934	2.54592	8.80946	4.37233	3.91928	3.62485	5.63	7.2783	7.48055	8.33151	1.56032	6.65903	2.88949	2.34528	6.37813	4.73548
TCGA-US-A779-01A	3.63767	5.50614	3.28087	4.90594	7.75826	5.5821	3.28049	6.58778	3.62533	4.0317	0.785677	3.87469	1.47297	6.06032	0.889126	1.71121	5.79057	1.04498	3.77218	0.861985	5.20023	8.15591	1.94817	4.25733	6.16893	1.24365	2.17207	0.973803	1.79604	0.776719	7.85856	1.18551	2.90062	2.93391	1.54692	9.4516	2.71938	2.74872	2.57285	4.62714	6.75635	4.51137	7.11406	1.37895	6.95868	4.16307	2.02448	6.76491	4.72469
TCGA-FB-AAPP-01A	2.21622	3.32031	3.81455	2.03634	1.31856	3.70082	2.6754	6.23141	2.52609	3.20268	0.948838	4.52254	0.0608207	6.60577	0.820422	0.647969	3.72375	1.91211	3.77009	0.6736	2.62476	5.33756	4.85647	6.80041	8.16725	1.67725	0.683933	1.26743	2.46298	0.647329	6.16456	0.860238	3.67177	2.14224	1.45229	8.04794	1.34373	1.76488	2.87963	5.07851	5.64772	3.16664	3.89145	0.860556	5.93333	1.57711	1.0199	5.29532	5.64102
TCGA-HV-A5A6-01A	4.26377	5.96563	4.05928	5.13029	5.50263	4.35667	3.64918	6.74163	3.06405	5.15053	1.15353	4.03804	1.33134	5.96733	1.05764	1.7056	5.00279	1.44581	2.90792	0.637691	5.5423	8.02397	2.71301	6.23605	5.68222	1.72543	1.23013	1.66929	1.45482	0.647329	8.56478	0.945869	4.70696	2.65395	0.930858	5.67479	2.91534	2.92366	2.69555	6.37668	7.94537	7.05229	7.06961	0.892041	5.96963	5.09762	1.76934	7.24662	4.1237
TCGA-IB-7887-01A	4.32634	7.7076	4.88377	5.53325	5.98163	4.46882	3.44528	6.96146	3.68238	4.75976	1.03831	4.35007	1.28419	7.20619	1.17153	3.18754	5.34595	1.34045	3.25645	0.578522	6.58841	7.06538	2.42266	5.5726	6.26139	1.64232	1.43818	1.517	1.09521	1.44717	7.82482	1.32682	4.39981	1.91299	0.748242	6.7429	3.35312	3.26623	3.94557	5.64109	7.27211	7.48701	7.67315	1.65483	5.90428	1.08234	4.86993	6.61691	4.56052
TCGA-FB-A78T-01A	5.44952	6.80722	4.58617	2.95853	7.7238	4.2867	4.0818	7.33694	3.49449	4.30714	0.860546	4.63829	1.85037	6.78459	1.15127	3.48578	5.47215	2.63	4.09894	0.991888	5.33978	7.46279	3.70406	6.33348	6.14814	1.29612	1.47817	1.06664	1.2745	1.13515	7.69738	1.30016	4.10362	3.58705	1.52979	8.8559	4.54074	4.15458	3.10942	5.39593	7.43385	5.66209	8.89862	1.70795	7.07626	2.90058	3.08845	6.20168	4.65395
TCGA-IB-7646-01A	4.78453	8.43629	4.55183	4.75199	2.16673	2.5615	3.60089	7.44899	1.73554	5.0415	1.18577	4.84603	1.62318	6.5744	1.00209	3.29783	6.55195	3.39615	3.67709	0.832634	6.67077	7.78876	3.12832	6.20899	6.7323	2.23441	1.81943	2.99849	2.26946	0.806369	8.64457	0.694799	5.31719	1.07366	1.51181	9.42967	5.08903	4.23462	3.50683	5.86084	8.18553	8.05004	8.7463	1.64102	3.96641	0.16514	0.414045	6.59935	4.95236
TCGA-RL-AAAS-01A	4.70309	8.09946	3.72195	4.12626	8.40976	5.02894	3.19189	6.72315	2.97309	5.17621	1.08	3.98467	2.17039	6.03007	1.75083	4.58774	4.66983	4.35132	4.28437	2.14884	6.42617	7.06893	2.39711	4.78795	5.72241	1.45246	5.07046	2.1804	1.68412	1.23303	8.4383	0.829116	4.14517	2.18934	3.4613	8.46188	5.12836	5.12054	2.89016	5.99048	6.26078	8.35066	9.06182	3.75372	6.04997	3.94469	4.54837	6.22073	4.79924
TCGA-US-A77E-01A	4.49401	6.7177	4.09666	3.73995	7.73818	4.64564	4.15349	6.98925	3.06539	4.84921	0.711071	4.10978	1.72567	6.50708	1.03591	1.83195	5.68394	2.16875	2.9668	0.830285	6.31267	7.28178	2.33083	6.36453	6.41481	1.40077	1.96122	0.979847	1.04069	0.774758	7.72851	0.904049	5.03772	2.50768	1.94419	8.66497	2.90508	3.28778	3.36539	5.52328	7.22623	7.2571	7.38543	1.77678	7.87772	5.10395	4.55558	6.11312	4.10896
TCGA-HZ-8636-01A	4.96542	7.36343	6.04654	4.42436	6.10519	4.1014	3.785	7.69634	3.84415	5.6921	1.72089	4.79321	2.12041	7.61449	1.40334	4.17728	5.75457	2.60755	3.95262	1.18993	6.01571	8.29192	2.37087	6.27474	6.36348	1.26851	2.03072	1.3436	1.40724	0.973759	7.81655	1.36469	5.20071	2.75976	2.17972	7.18248	5.5453	4.87647	3.78754	6.1204	7.60252	8.60661	8.61532	2.18188	5.27805	2.86006	1.50257	6.49047	4.90543
TCGA-IB-AAUP-01A	5.17008	7.49465	4.4844	5.19956	5.91853	3.98571	3.65989	7.46814	3.56577	5.44206	1.04399	4.60858	2.38207	7.73715	1.52013	6.38827	5.28339	1.88988	5.47232	0.517413	5.64771	7.12262	3.04524	5.46791	6.07318	2.16897	6.41859	1.81115	1.01678	1.02231	7.94712	1.67711	4.766	2.19014	2.70784	8.70086	5.75228	6.68803	3.05143	6.9441	6.62652	8.36578	8.47397	5.57711	4.91842	5.49613	2.50649	8.4558	4.8625
TCGA-IB-7885-01A	5.21585	7.18661	4.36919	4.9602	6.25557	4.1947	3.75821	7.3935	2.64183	5.70561	1.15121	4.08163	2.11979	6.68461	1.27196	4.32868	5.87898	2.58399	3.49084	1.11379	6.89913	8.44324	3.04012	5.52119	6.66375	1.18703	3.44133	2.46417	1.39693	1.31234	8.58122	0.988707	5.10717	1.45869	2.9304	6.83207	4.9828	4.53627	3.40332	5.87891	7.81544	8.05543	8.99398	2.54939	5.21811	3.0224	2.10408	5.85919	4.40892
TCGA-IB-AAUR-01A	5.88337	7.95011	4.6235	4.99995	4.94316	4.04448	3.48958	7.7312	3.8727	6.1041	0.830844	5.00019	2.65726	7.28793	1.97933	6.30523	4.19902	2.80592	5.98284	2.31132	5.82862	7.22082	2.59799	5.38949	6.02126	1.74024	6.76555	3.10485	3.5413	1.50979	7.63299	2.07772	4.59877	2.87536	3.73569	5.55196	5.7262	6.78853	2.77187	7.53161	7.19642	8.03224	8.79302	5.55095	4.20103	6.56726	1.03403	6.13378	4.54536
TCGA-IB-7889-01A	4.93343	6.80198	3.73333	3.64924	7.58688	2.92441	3.07382	6.40791	2.99285	4.63041	0.704525	4.07299	2.05594	5.95095	1.39135	4.33971	5.2987	1.91696	4.08484	0.804163	6.06044	7.20168	2.59656	5.43308	5.97733	1.17017	4.6285	2.12428	4.3062	0.647329	8.33247	0.747686	4.19152	1.65333	2.74209	8.42824	3.95406	4.94812	2.908	5.47541	7.08994	7.50892	8.70914	3.20695	4.74987	4.77015	2.88466	6.01612	4.47784
TCGA-F2-A8YN-01A	3.99608	6.29474	3.97787	5.67606	6.25976	4.30719	3.60422	6.68555	2.41243	4.84308	0.752007	3.88635	1.28243	6.16376	0.941188	1.81672	4.9004	1.22148	2.47157	0.693642	6.7534	7.6097	1.7257	5.07696	5.56086	1.77315	1.44914	2.41928	1.92266	0.90587	6.57166	0.908244	3.87455	3.29356	1.75902	7.98596	3.32302	3.31196	3.82314	5.29381	7.39575	7.10789	7.73883	1.51517	7.3653	5.63313	2.00414	5.97515	3.77285
TCGA-3E-AAAZ-01A	4.05858	6.57551	3.74416	3.7408	4.81956	4.32388	3.44716	6.94209	3.68358	4.66439	0.76893	5.05559	2.3909	7.02359	1.01666	2.85407	5.01432	2.02485	3.85645	4.14912	3.97111	7.00194	1.27417	5.73301	6.48407	1.2962	2.05173	2.90252	1.60654	1.43998	6.10967	1.26055	5.16456	2.32943	2.70473	7.7293	2.99726	3.40547	2.76319	5.77118	7.10695	6.76001	7.27281	1.66178	7.13892	2.46889	1.88367	6.36677	4.44478
TCGA-HZ-8637-01A	6.39521	8.54383	4.41639	4.01674	6.6678	3.68412	4.5192	8.27811	3.18994	5.67329	2.34274	4.97163	2.6472	6.64392	1.81928	5.72126	3.34981	1.80849	5.8692	0.734533	5.97353	5.84548	1.9932	5.65146	5.97613	3.25432	4.22056	3.18817	4.97854	1.79024	7.7146	1.69079	4.83476	2.6718	2.28064	5.88543	6.40624	5.80243	3.39882	6.28008	6.22227	7.65409	9.67033	3.6031	3.16176	5.16853	2.53143	6.25201	5.11837
TCGA-HZ-A4BH-01A	5.18858	7.13351	4.58352	5.04818	5.31431	4.36233	3.72289	7.58963	3.31094	6.20379	0.991626	4.43792	2.69039	7.02669	1.46037	4.61157	4.91239	3.93448	4.58322	0.939245	6.05662	7.70682	3.51842	5.41413	6.80874	2.09096	3.64851	3.65131	3.76354	1.53966	8.16313	1.01894	5.40388	4.06626	3.43267	7.69326	4.85942	4.68946	2.91798	6.5191	9.45582	7.58121	8.45779	3.3077	5.90042	4.30721	0.376433	7.66486	5.01653
TCGA-3A-A9I5-01A	3.99009	8.99832	4.05399	3.59847	9.0866	4.68313	2.63144	6.51011	2.77243	4.7855	0.715528	4.40034	1.61148	5.12112	0.999189	2.23579	3.90542	3.26107	3.9597	1.15027	5.41441	7.09596	2.44649	4.6844	5.82757	1.25441	3.47283	1.63563	1.61867	1.35521	7.99279	0.655091	3.81958	3.19992	2.30639	8.04838	2.65754	3.27981	3.30031	5.30281	6.66799	6.07239	6.7321	2.90788	3.97961	4.2403	3.15808	7.05549	3.81906
TCGA-XD-AAUL-01A	5.25435	6.60041	4.25805	4.09209	6.96495	5.11613	3.40108	7.89251	3.46875	5.09489	0.856778	4.31994	2.1929	6.54323	0.954894	2.73828	6.1474	3.01953	4.04719	1.03487	6.2503	7.78427	3.17072	6.19304	6.59517	1.14326	1.85807	0.91165	3.71047	0.895308	7.64401	1.09278	5.07741	4.51924	1.71652	8.44884	4.52673	4.3156	3.10025	5.56046	8.13661	7.25492	8.90366	1.66863	7.05583	2.21268	3.45663	6.33757	4.50095
TCGA-HZ-7923-01A	5.78609	8.66113	4.42942	4.45286	7.38938	2.83781	4.30462	7.87831	3.98672	5.86105	1.46733	4.9026	3.53612	7.22684	1.89882	5.18268	4.50959	2.68772	4.97132	1.9103	5.49802	5.80573	5.86644	6.02637	6.39628	4.72207	3.47139	3.19576	4.00685	0.938154	7.03204	2.17219	5.1982	3.34527	4.35728	6.76036	5.99598	5.5316	3.62565	6.63619	6.49651	9.23517	9.09943	2.8418	4.71803	3.82896	4.7239	5.62264	4.8306
TCGA-2J-AABE-01A	4.58413	7.1207	4.16792	4.6315	7.21536	4.31168	4.57176	7.74736	3.76969	5.2634	0.673824	4.03891	1.60747	6.75742	1.26991	3.84626	5.67814	1.21259	3.46971	0.939634	6.33893	7.15041	1.9233	4.95265	5.99258	1.54525	2.08687	2.21526	2.81645	0.825382	7.63395	1.459	4.8581	2.70452	1.924	5.24965	4.87715	4.25957	3.63722	5.88209	7.56631	7.50663	8.72277	1.88597	6.08612	5.44295	2.00237	6.16171	4.60597
TCGA-FB-AAPU-01A	2.38744	5.80665	5.13047	2.00305	8.09155	4.74517	4.12854	7.04113	2.21128	3.2409	0.758268	4.99801	0.379336	5.95777	0.872106	1.56543	5.22605	1.59339	4.20689	0.62238	4.23679	8.33877	4.46078	7.24936	6.80317	1.03522	1.73909	0.910283	4.00438	0.647329	7.77476	0.718306	3.94591	3.57032	1.4566	10.0271	2.3418	2.55842	3.0968	3.91389	7.16475	5.04946	5.35728	1.42493	5.95101	1.67091	1.30181	5.70742	4.75572
TCGA-3A-A9IC-01A	4.29475	6.9654	5.12173	5.51882	5.51159	4.96999	3.85212	6.9016	2.80244	5.72916	0.756507	4.18843	1.43446	6.70032	1.32986	2.36543	5.46212	1.71028	3.79268	2.05369	4.71912	9.22146	3.30514	6.56446	5.91367	1.75555	1.70158	1.92821	1.91715	0.789389	8.11396	0.7333	4.88497	2.92613	2.02384	8.32128	3.69343	3.66349	3.2084	5.84653	8.2635	7.72634	8.60796	1.70908	5.65036	2.91147	1.21476	7.82447	3.96172
TCGA-2J-AABI-01A	4.34351	7.84415	4.36821	5.06885	2.82255	4.98549	3.21001	7.83403	3.23465	5.17273	0.704958	4.15142	1.30896	6.77262	0.883475	3.42009	7.39185	4.48116	5.5985	0.576054	8.37437	7.48748	2.33269	5.72352	7.52015	1.26865	3.93454	0.898396	1.44574	0.854718	7.57923	0.897132	3.60939	1.71987	0.611088	1.8003	4.02777	4.14977	3.00879	5.3824	6.25723	6.11736	7.46859	3.39246	3.87976	4.5987	1.01015	5.38621	3.531
TCGA-HZ-A77O-01A	3.95533	6.39618	3.73251	4.89071	7.55432	4.29284	2.77372	6.43285	2.78927	4.38911	0.996588	4.05064	1.61613	6.06326	1.14031	2.09415	6.10821	4.60582	2.87479	0.700274	4.96561	8.41607	2.09802	5.08184	5.8916	1.56684	1.56403	1.21443	0.948506	0.764651	8.59913	0.772904	3.35629	1.93904	1.20783	10.0735	3.34774	3.09366	2.48324	4.65354	6.83503	5.01476	7.5653	1.22824	4.69875	4.83927	2.91382	6.2572	4.30652
TCGA-YY-A8LH-01A	2.83902	5.13108	4.60455	4.42996	5.58212	4.85993	4.45844	7.28095	3.51399	3.72842	0.82618	4.20812	0.648469	6.38137	0.821395	2.2616	6.0395	1.77292	4.0967	5.05456	5.26149	7.91504	2.1569	5.81474	6.11831	2.38928	2.34102	0.605102	5.79146	1.01719	8.28688	0.78954	3.4633	3.87137	0.813315	8.3032	2.78436	2.93982	2.84217	4.75988	7.465	4.99696	6.18526	1.95073	6.38599	3.43095	3.04601	7.41457	4.95965
TCGA-3E-AAAY-01A	5.10211	7.84056	4.01948	4.91265	8.37751	4.51269	3.72169	7.44038	3.40603	5.17487	0.790702	4.39095	2.24255	6.36341	1.05231	3.96618	4.99394	2.8058	4.6558	1.86844	5.65718	7.43731	2.47662	6.51642	5.67746	1.2475	3.32633	3.11043	1.57801	1.5798	7.95469	1.40239	4.49542	3.15702	3.0909	8.05203	4.73627	4.50189	2.73606	5.90978	7.63849	7.77562	9.35299	2.65442	5.18806	3.95971	3.23104	6.60218	4.7068
TCGA-3A-A9IZ-01A	4.18848	5.95607	4.9284	4.24314	7.5309	3.69231	4.15642	6.95503	2.94225	4.73546	0.742201	4.05901	1.48253	6.34033	0.957738	1.3864	6.11612	3.39883	3.9497	3.1411	5.22329	8.08923	8.76088	8.04043	7.3082	1.3714	1.21961	2.22857	0.843778	0.647329	7.94998	1.53388	5.05242	2.28151	1.47427	8.92284	3.17344	2.31867	3.01264	4.89337	7.74736	5.89877	6.7487	1.15471	6.96602	5.96732	2.92961	6.10178	4.18005
TCGA-IB-A6UG-01A	3.33508	5.63189	3.64671	5.11842	8.49384	3.83518	2.99182	6.75963	3.4665	5.54991	0.769965	4.18504	2.28726	6.50177	0.869461	3.18695	5.39625	5.77555	3.84253	1.47474	5.14783	7.12073	2.76859	5.83826	6.05493	1.49864	3.57323	1.30219	1.17842	0.758829	7.91721	1.28713	3.49713	2.52367	1.88995	10.7909	3.19146	3.68576	1.87881	4.85944	7.00838	5.03344	6.49598	3.11383	6.49564	5.40975	3.57887	5.50072	4.35868
TCGA-FB-A5VM-01A	4.50804	7.22865	3.41417	4.42485	2.8544	5.42039	2.51952	6.87318	1.89638	5.42163	1.03711	4.30368	2.23224	5.12854	1.43008	3.52344	5.88047	2.28919	3.35315	1.07037	6.74662	7.46525	3.37876	5.26155	5.86789	0.91091	3.99001	2.3688	1.56273	1.01563	7.24466	0.567622	3.75626	2.27247	2.73897	3.9661	4.50005	4.21105	2.01569	5.93539	8.30257	6.85962	9.38102	2.59227	5.66357	2.46502	0.493434	6.83229	4.30863
TCGA-RB-AA9M-01A	3.76072	7.84662	4.90474	4.61141	9.04455	4.90993	4.05304	7.51303	4.00086	5.55502	0.883038	4.79138	2.46344	7.09741	1.145	3.0929	5.86495	2.28875	4.87587	2.63733	6.5897	8.26923	2.7279	5.74625	6.35209	1.50354	2.78795	3.9437	1.37398	1.56031	7.46692	1.36596	5.13048	3.3799	3.23686	6.7834	4.04387	3.54484	3.41783	5.85207	7.28172	7.27242	7.45868	2.55296	5.94375	2.35026	5.18741	7.02068	5.6633
TCGA-HZ-A49G-01A	6.14445	7.64587	4.1014	4.2441	8.97724	4.31248	3.59952	7.32388	3.73867	5.35826	0.967273	4.40521	3.08107	6.71338	1.12934	4.79949	5.35225	1.94892	5.15165	1.17771	7.32677	6.515	2.50422	6.02881	6.01635	1.8243	2.28334	5.77083	1.71062	1.17705	6.6617	1.53481	4.32554	3.05997	1.87954	9.98303	5.78023	5.04619	3.37921	5.6494	7.39112	7.51372	9.49287	2.06595	6.27763	3.18281	4.75875	5.90585	4.57796
TCGA-HV-AA8X-01A	2.89319	6.4026	4.86984	5.72306	6.63043	4.57015	4.50275	7.39907	3.31529	4.29962	0.673824	3.61591	1.2341	6.55426	0.907084	1.34995	5.3695	1.55654	2.08166	0.771093	6.01405	7.40343	1.57364	4.6802	5.51015	0.881741	1.56098	1.15647	1.87918	0.773072	7.71064	1.11955	4.79667	2.02868	1.52699	8.29844	2.94878	2.74447	3.12062	5.19463	7.13019	6.16363	6.85088	1.4116	5.35032	3.26516	1.08901	6.90824	4.12033
TCGA-LB-A7SX-01A	3.1376	5.81239	3.84771	5.42918	7.74819	4.72194	3.55743	6.80688	3.76927	5.44325	1.27629	4.31656	2.11838	6.7861	1.06957	2.75619	4.38165	2.14224	3.09409	0.908327	6.13631	6.37298	1.56811	5.70086	6.24574	2.27128	2.49526	4.03083	2.34828	1.13656	6.70798	1.05643	3.72127	1.79193	1.35686	7.82725	2.49575	3.01686	2.6554	4.12979	6.62809	5.80366	6.06	1.49004	6.65138	5.30701	2.08427	6.51581	3.8571
TCGA-HZ-7922-01A	4.37336	7.95459	4.54263	5.00188	6.05697	2.60223	4.15509	7.11007	3.6165	5.31801	1.07318	4.77103	2.19538	7.17751	1.16367	3.65859	5.65144	3.46873	3.73757	1.14059	4.91094	7.07698	3.9804	5.29078	7.03996	1.46759	3.30564	2.03564	1.71221	0.927183	7.38569	1.36072	5.20008	1.79618	1.78385	9.45104	4.82995	4.31004	2.64764	6.15159	7.80035	8.45624	7.91301	2.74493	5.7079	3.46757	1.42444	6.96648	4.80567
TCGA-2J-AABV-01A	2.24208	4.1992	0.810069	0.905064	6.2976	2.7002	1.3184	4.5235	1.36495	1.51377	0.673824	2.43607	1.37824	3.62962	0.798312	1.00002	2.26712	1.7933	1.67396	0.686078	3.29308	5.93852	4.97421	4.09514	4.33794	0.778974	1.45291	1.46575	0.834615	0.740209	6.80463	0.549116	0.188919	1.0909	0.23402	12.6571	1.36647	2.20662	0.849191	3.03413	4.6676	3.51482	5.7809	1.03067	3.83016	2.88549	2.31656	3.44809	2.91226
TCGA-IB-AAUN-01A	4.19105	6.98824	4.6948	5.19575	7.84364	4.55877	3.13654	7.54817	3.21228	4.72362	0.762012	4.25077	2.09113	6.42065	1.13247	2.49117	6.33984	2.29083	3.29699	0.784878	6.22044	7.29634	2.2868	5.97955	6.39989	1.52101	2.40111	1.48702	1.82077	0.647329	8.41873	1.42211	4.47362	2.13197	1.66459	9.05092	3.59534	3.50129	3.03139	5.41926	7.27083	6.39444	7.33068	1.83952	6.86853	2.49446	3.09404	6.21186	4.09017
TCGA-2L-AAQA-01A	3.65827	6.29509	5.3059	4.30113	5.65652	4.49803	3.88463	7.37675	3.3678	4.49486	0.710461	4.64915	0.89057	6.44692	0.970462	2.5511	5.61939	2.48748	3.26137	0.74176	4.604	8.00901	2.78881	6.58389	6.95403	1.57613	1.1643	0.761667	2.17321	1.19387	7.84518	0.757709	4.11105	2.7427	1.17034	9.34488	3.82707	2.96734	2.77216	5.1134	8.61886	6.41356	7.19024	1.13624	7.23027	2.6763	1.60137	6.26258	4.45693
TCGA-IB-A6UF-01A	3.61282	7.22046	4.26027	4.33286	7.88439	5.00991	3.30877	7.58993	2.25921	4.41463	0.972842	4.10906	1.84001	6.74393	0.963759	2.10508	5.83576	3.84045	4.0056	0.845933	5.10215	8.44723	3.50185	6.20545	6.63291	0.872054	1.42464	0.951142	1.42351	0.781802	7.55182	0.985332	3.80509	3.22371	1.2362	8.50456	3.33887	3.32587	2.67946	4.38949	7.68587	6.47819	7.84923	1.40271	7.32561	4.77232	4.149	6.14767	5.01026
TCGA-HV-A7OL-01A	4.16906	5.76596	2.92816	3.77655	4.00837	5.54273	3.33855	6.75651	1.66148	3.78798	0.715034	3.25086	0.946894	5.17017	1.26828	4.09327	5.62864	3.38206	3.80562	0.73462	6.31439	8.47987	3.49202	4.61365	5.88953	1.02588	5.71415	1.35459	1.52211	1.14727	8.54969	0.571392	2.47974	3.27069	0.552071	9.98804	4.04684	4.92104	1.89318	4.92895	8.50812	5.52407	9.73395	4.15943	7.55778	5.25881	1.37188	7.47296	3.78748
TCGA-IB-7651-01A	5.55521	7.43961	4.42995	4.46226	6.66867	3.75573	3.88195	8.42448	3.38742	5.29043	1.23891	5.42175	2.69273	6.91183	1.17571	4.33008	5.34877	2.78089	4.04357	0.517413	5.63541	7.16321	2.2132	5.86911	6.69979	1.30462	2.84446	1.2091	1.22515	0.970481	8.19007	0.830381	5.34667	1.99813	1.8941	7.7729	5.61574	4.87264	3.74825	6.21212	6.78117	7.54053	9.50565	1.94657	6.1621	2.69194	2.37513	6.62583	5.03316
TCGA-2J-AABU-01A	3.99234	7.70865	3.76929	5.58891	3.91062	4.3699	3.59946	7.24439	2.77368	4.49057	0.870457	4.11277	2.38554	6.51286	0.8746	2.59738	6.67751	1.7302	3.51741	2.51715	5.99832	8.32168	2.08845	5.47347	5.75664	1.30893	2.35531	0.868145	1.57928	0.647329	6.22644	1.04305	4.35345	2.69842	0.949097	9.57037	3.55142	3.73573	3.07039	5.74306	7.17763	6.28106	7.45163	2.39377	6.0374	0.744198	1.97517	6.62753	4.31708
TCGA-XN-A8T3-01A	5.13961	7.44028	4.20647	4.70724	8.37536	4.71856	3.26563	7.42315	3.58875	6.66346	1.18007	4.57861	2.30445	6.69909	1.34244	3.47137	5.77146	4.62871	4.44488	0.86281	5.89097	7.97802	2.21531	5.9774	6.31775	1.74197	2.03054	1.58693	1.35607	1.07868	7.31908	1.62872	4.3391	3.07102	2.33187	8.55429	4.28138	4.12972	2.98003	5.83028	7.27681	7.48048	8.2576	1.68777	5.91689	3.69156	4.82141	6.44267	4.98945
TCGA-HV-AA8V-01A	4.83076	7.25129	3.66048	4.75659	8.40111	4.61862	3.42973	7.25982	3.53162	5.55738	0.673824	4.34117	2.31004	6.45512	1.24702	3.06661	4.98975	3.15583	3.79025	1.99791	5.65954	7.4524	3.02246	4.95372	5.72104	1.51623	1.7916	1.08452	0.898127	0.894993	8.11058	1.47445	4.4182	2.94217	1.96506	6.97052	4.55013	3.96134	2.94229	5.81745	7.53741	7.87175	8.6879	1.97106	7.31147	7.28078	4.34261	5.95388	4.4124
TCGA-S4-A8RO-01A	4.65733	6.14883	5.57632	5.62029	5.66821	3.72296	4.03952	8.52395	3.15222	5.37207	0.719744	4.93469	1.45618	5.75937	1.41725	3.2244	6.0454	3.38035	3.74159	0.954888	4.56425	7.55411	6.17369	5.58212	6.7097	1.54133	1.51336	0.670392	1.76809	0.803275	6.76551	0.79539	4.9741	2.66917	2.16837	8.95853	4.50208	3.86077	3.13649	5.23635	7.76332	6.26658	8.64266	1.73826	5.55302	2.88637	2.1205	6.55978	4.62149
TCGA-IB-8126-01A	3.37603	6.88613	2.86341	2.64161	8.38744	2.39115	2.31701	6.25031	2.41351	3.83752	0.854242	3.67069	3.13047	5.78523	0.878152	3.8263	2.83714	1.63034	3.36709	1.16593	4.51369	5.58731	2.0726	6.17642	5.20403	1.02723	3.09963	3.42629	0.873168	0.947703	5.93	1.27396	3.38576	1.70147	2.95435	11.9126	3.71957	3.61046	2.45731	5.00465	5.6591	6.94649	6.89618	2.32458	3.46637	2.6497	2.54644	3.89913	3.69837
TCGA-2J-AABF-01A	5.5066	7.70519	4.87274	4.30313	8.69226	4.30368	3.93812	7.59004	3.49541	5.45337	1.50968	4.75324	2.32338	7.28471	1.58167	4.49239	5.58341	2.93844	4.58237	1.39798	6.26696	7.3251	2.60856	5.89916	6.79376	2.35841	2.41761	3.47187	1.57565	1.30693	8.29248	1.39112	4.92511	3.12211	2.577	7.57902	5.35698	4.79204	3.38094	5.75603	7.14306	7.35086	9.08103	2.38752	5.81448	5.54545	3.91176	6.9029	5.04132
TCGA-US-A776-01A	2.26331	4.31568	4.02158	2.14912	1.01989	3.69354	3.06561	5.81286	1.69086	3.907	0.810511	4.83717	0.801661	6.22824	1.16453	1.0621	3.62614	1.98948	3.5567	0.838301	3.33579	4.71217	3.72361	6.03154	9.94503	1.23779	1.56964	1.04212	2.20444	0.878057	5.3513	1.13039	4.27706	1.29442	1.72493	7.15758	1.9085	1.89729	2.41196	5.07747	6.43015	4.20682	4.54339	1.01413	6.2076	4.69133	1.07698	5.89958	5.18597
TCGA-2J-AABT-01A	5.74276	6.3661	3.51959	3.88288	5.41031	4.01177	3.39047	7.26136	3.60522	5.0861	1.29168	4.48813	3.21885	6.77436	1.45924	3.99165	4.73718	1.82076	4.64334	3.54016	5.64547	6.66116	2.1842	6.53652	6.25669	1.99652	2.10564	2.44892	0.958579	0.647329	7.56968	1.39205	5.24803	1.77925	2.84517	7.87801	5.00319	4.50891	2.99571	5.93836	6.53294	6.9401	8.86735	1.89763	6.55102	1.19703	1.00924	5.81506	4.11574
TCGA-IB-7891-01A	4.83015	7.88186	4.64806	4.11729	9.00662	2.49465	3.64691	7.17392	3.07352	4.91909	0.926839	4.5104	2.83557	6.57582	1.34668	4.39121	6.5195	1.50807	4.15419	1.12175	5.85836	6.70852	2.85884	4.93229	6.14392	1.61165	2.94475	2.72662	2.3739	0.647329	7.87439	0.904847	4.73735	1.47794	2.5105	11.6246	5.42118	4.8114	2.95219	5.98192	7.46235	7.94109	8.85524	2.38298	3.32876	5.84209	4.04217	6.6871	5.04987
TCGA-XD-AAUI-01A	4.96454	6.88257	4.23415	4.14481	6.6636	4.50601	3.90992	7.13273	2.88904	5.8212	0.908693	4.29406	1.8027	5.98075	1.06026	3.6424	6.37125	4.11449	4.40675	1.04354	5.59747	7.11736	3.32236	7.36746	6.23255	1.31044	4.33958	2.1435	2.74	1.03194	7.87048	1.08844	4.33137	2.44278	2.80373	9.19254	4.31247	4.68787	2.96301	5.94741	6.93025	6.87673	7.69891	3.85492	5.22323	5.52298	2.94396	8.69454	4.223
TCGA-RB-A7B8-01A	4.67848	7.4589	3.92918	3.91594	7.38645	3.57609	2.99941	6.7196	2.98443	5.14168	0.962855	4.4636	1.30348	6.08306	0.978218	3.37524	5.03931	3.13632	2.71429	0.655705	4.84275	7.10469	2.40727	5.34166	5.28231	1.80218	2.364	2.12048	2.13774	1.11321	8.17871	0.766281	3.8268	2.10408	2.21151	6.69391	4.09294	3.97289	2.66394	5.50959	6.74335	7.10581	8.45082	2.11629	4.58396	2.17791	2.19797	6.00889	4.55998
TCGA-XD-AAUH-01A	5.15053	7.6817	4.09726	4.11433	4.92494	3.48002	3.37587	7.14987	3.79578	5.60795	0.937618	4.69797	3.8074	6.74718	1.69575	4.91314	4.47546	3.27618	4.86778	1.31447	5.53197	7.36484	2.20748	5.55508	6.40232	1.70758	5.23191	4.0977	1.4153	1.30801	6.81159	1.65561	4.67934	4.09841	3.83023	4.75315	4.76151	5.34235	2.53197	6.79388	7.12083	8.25286	7.88691	4.13225	3.67726	5.70951	1.14092	6.05358	4.63243
TCGA-2J-AAB6-01A	3.96767	6.5009	4.03279	7.30864	2.71568	4.72681	2.62061	7.09202	1.57428	5.96624	0.722985	4.35052	1.38024	5.66329	1.23954	2.40084	6.31773	4.91987	2.07291	0.517413	4.81949	8.7912	2.35132	6.61216	6.03326	1.14727	1.43731	1.23673	1.30832	0.647329	7.28105	0.65677	5.0489	3.18402	1.00979	7.35766	4.47215	3.49876	3.00796	5.5014	9.69868	7.32476	7.92792	1.48842	9.03198	1.30438	0.642626	7.25054	4.28422
TCGA-2J-AAB4-01A	4.5896	7.11972	4.81423	4.49665	9.05029	4.45394	4.55799	7.26976	3.10787	4.53325	0.819441	4.11346	2.42448	6.35753	1.01525	3.71156	5.99888	2.79389	4.8294	2.65125	7.35475	8.02778	2.65765	6.27595	6.16738	1.1881	1.80713	1.1321	3.795	0.647329	8.34883	0.976907	4.00271	3.16811	1.74059	8.80858	4.81263	4.09424	2.95511	5.32168	7.52201	6.13421	8.23675	1.66124	6.32509	6.85728	5.21146	5.53469	4.36299
TCGA-FB-A4P6-01A	5.60123	8.65386	4.23819	5.41721	8.9702	4.69642	3.94911	7.92644	4.43206	5.72744	1.65276	5.0282	2.69232	7.61522	1.43356	4.22494	5.40451	2.00628	5.14544	2.41639	5.94317	6.77455	2.63388	6.1542	6.32003	1.45825	2.66454	1.42352	3.29323	0.878502	7.30071	2.1713	4.72397	3.12321	3.01299	8.73755	5.04883	4.67981	3.54698	5.87925	6.29717	7.48354	8.29694	2.3701	7.22798	5.06854	6.69386	5.84431	5.0749
TCGA-IB-AAUV-01A	5.99269	8.42009	3.85377	4.89359	6.88884	4.36331	2.96301	7.21212	4.15095	6.22507	1.41267	4.89505	2.53225	6.73899	2.08907	4.52249	3.33088	3.82931	4.53718	1.56222	5.11713	7.5739	3.68834	5.49465	5.96891	1.49366	4.20902	1.8865	0.948053	1.57757	7.32064	1.62771	5.36168	3.16967	3.29293	3.61561	5.0239	5.2125	3.23969	6.63874	6.80869	9.8028	9.46014	3.5319	4.0812	3.86336	3.3408	5.76133	5.04976
TCGA-IB-AAUQ-01A	3.74417	7.70902	3.94786	5.58842	7.13217	4.51649	3.70227	7.02701	2.89078	5.6315	1.09216	4.33688	1.76136	6.36647	1.1245	2.53091	6.13652	2.73756	4.18789	1.16504	5.7355	7.65034	2.16815	6.06911	6.03856	1.21999	2.09263	0.79447	1.40957	1.10941	7.20839	1.40907	4.28616	3.34898	2.93693	8.49067	4.49488	3.94094	3.54309	5.5703	6.71073	7.58735	8.08128	1.8729	6.67236	5.92838	4.64928	9.12894	4.60097
TCGA-FB-AAPQ-01A	3.34706	7.18082	5.06878	4.23807	6.66332	4.68531	4.53869	7.68051	2.09521	3.8952	0.741758	3.61933	1.14206	6.17448	1.03279	1.68258	5.14575	2.45897	3.46986	0.951473	4.76664	6.87186	3.834	8.02599	6.29505	1.1394	1.58245	1.5388	1.7836	0.647329	8.0319	0.742198	3.6872	2.60731	0.958642	8.60055	2.97537	2.66484	4.08056	5.36896	7.49712	6.5466	6.72612	1.49596	6.26457	5.5443	3.84736	5.55383	3.60545
TCGA-IB-A5SS-01A	5.16405	6.71656	4.17291	5.44667	2.5726	4.87992	3.31267	7.20923	3.28236	6.02185	0.821088	4.42472	1.564	6.58083	1.39791	3.54462	6.61252	3.70732	3.22957	0.860339	7.07588	7.52193	2.55297	4.71133	6.41316	2.0013	1.50611	1.24629	1.26795	0.776031	6.05852	0.89239	4.44164	0.933636	0.792761	8.04009	4.68459	4.28542	3.11635	6.09413	7.86501	7.85907	9.32464	1.78681	7.42907	0.855996	0.488938	7.97801	4.46471
TCGA-IB-7645-01A	5.86787	8.76728	4.63671	4.05728	6.68116	2.15124	3.60851	7.66736	3.30715	5.69216	1.57065	5.14676	3.50708	7.22286	1.69261	5.06741	4.85559	2.25913	4.68237	1.37036	5.70463	7.23251	3.73104	5.99726	6.47264	1.7323	3.62648	5.21423	1.45375	1.83059	7.62187	1.40491	5.10712	1.8928	3.74642	7.4633	5.9021	5.34648	3.58366	7.01415	7.88962	9.12437	9.17156	3.02638	3.58253	3.05621	2.051	6.61602	4.91251
TCGA-2J-AAB1-01A	4.91398	7.0641	3.34944	3.4868	7.37265	4.87894	3.59126	7.29702	3.04136	4.54497	0.831414	4.4824	1.64832	6.71055	1.16175	3.53522	5.8112	2.5404	3.81281	0.697546	6.68613	7.73143	2.60196	4.65847	6.6773	1.50461	2.58802	0.810079	3.57673	0.911577	8.36427	1.04036	3.78348	2.68283	2.17787	9.15182	4.58569	4.0538	2.85377	5.45445	6.76305	7.04325	7.96852	1.63819	6.58791	3.53492	3.70915	6.1294	4.39428
TCGA-IB-A5SP-01A	4.0117	5.26848	2.72532	4.302	6.16802	5.63509	3.52376	6.45157	3.64247	3.55064	0.782432	3.92342	1.42111	6.15788	0.885076	2.63758	5.30436	1.70417	4.12459	0.799062	5.1212	7.23699	1.35812	4.02522	5.81149	4.26693	1.27509	1.54561	1.28107	0.889501	7.40407	0.758272	2.85534	3.26858	1.74731	8.71346	3.35031	3.07503	2.54966	4.81441	7.28323	5.27397	7.75861	1.33896	6.45093	4.09583	1.9538	6.78911	4.30034
TCGA-OE-A75W-01A	3.54839	6.29687	3.77368	5.28964	5.66915	6.00801	3.90289	6.74358	2.06188	4.1919	0.813715	3.79575	0.92125	5.71021	0.792441	3.54752	5.46851	2.28976	4.13884	0.76466	6.41042	7.71414	2.67848	5.62905	5.86865	1.18727	1.71453	0.756794	1.5568	1.2703	8.40681	0.599148	3.66146	3.40317	0.854346	8.71072	4.46328	3.30339	2.51934	5.14444	8.0335	7.42143	8.77473	1.45092	7.90864	5.22589	2.21391	6.83703	4.1508
TCGA-F2-7276-01A	5.61105	8.14313	4.81108	4.35248	9.87662	3.21205	3.57249	7.56027	3.73927	5.32075	1.12174	5.14162	3.10576	7.15566	1.18748	4.55204	4.77705	3.42007	4.89805	1.7055	6.91031	7.60181	2.32621	6.1192	6.26764	1.35348	4.1782	4.64059	1.00564	1.64386	7.78924	1.53424	5.38288	2.18789	3.17158	10.5039	5.18451	5.20618	3.07027	6.48371	7.1467	8.20884	8.70316	3.49371	4.91759	6.42928	6.01834	6.3289	5.25602
TCGA-3A-A9IX-01A	5.04595	7.7743	4.31572	4.15609	9.10448	3.57181	3.46757	7.21715	3.50042	5.10506	0.938472	4.52613	2.76038	6.89721	1.4446	4.63994	4.6205	2.76682	4.79868	1.71977	5.87118	7.27657	2.14451	5.46186	5.94991	1.04428	4.08887	3.02931	1.63814	1.03454	6.82554	1.27558	4.54052	2.48714	2.99904	9.55117	5.04352	4.94041	3.06184	6.18062	6.21709	8.01956	8.27513	3.40877	4.99902	3.02249	4.09914	5.60938	4.78103
TCGA-3A-A9IV-01A	2.54113	5.15145	2.55824	3.33371	1.21549	3.64795	0.907157	5.54711	6.2919	4.9833	1.96515	4.89258	3.41886	6.19324	0.885081	1.08523	4.29557	0.86941	3.0425	0.879258	6.07535	4.03714	0.836174	7.0861	5.91406	1.57527	0.806912	0.574015	1.14808	0.797025	3.26876	1.64331	4.26447	4.37754	1.45506	3.10584	2.72863	2.584	2.83046	5.04113	4.22861	6.35504	6.28593	1.03426	3.0064	0.0569929	0.373146	5.69948	4.38332
TCGA-HZ-8315-01A	4.90524	7.55829	3.96338	3.74308	7.74606	3.79385	3.80149	7.36201	3.66762	4.96964	1.4887	4.43069	2.24565	6.83826	1.12167	3.87889	5.40743	2.43195	3.64372	1.90946	6.37399	7.44063	2.34695	6.30675	6.22624	1.87826	2.59646	3.70672	2.39933	1.34611	7.14103	1.22752	4.83713	3.46959	1.75403	7.79213	4.6175	4.52409	3.25581	5.77716	7.70954	8.1358	8.40306	1.98086	6.1358	2.24074	4.4531	6.04392	4.55063
TCGA-Q3-AA2A-01A	4.83247	6.39686	3.99193	3.68941	6.04826	4.32825	3.15649	6.98936	2.89048	4.47637	0.723506	5.22524	0.777903	5.6966	1.12192	2.51819	5.6778	1.69884	3.26402	2.2892	5.70316	7.84496	2.28511	5.57751	6.02618	1.33965	1.7602	1.8243	1.54987	0.967566	7.4986	0.816827	3.00321	3.4836	2.38947	2.02148	3.33805	3.64045	2.45344	4.98761	7.20723	5.2728	8.43392	1.75974	6.76053	0.681459	1.98914	6.3896	4.55385
TCGA-HZ-7925-01A	4.43444	8.16778	4.17392	4.81724	3.93069	3.36492	3.82138	7.26314	3.44329	5.89933	0.76515	4.81911	1.85584	7.26826	1.63316	2.76217	5.20509	1.974	3.43656	1.12471	7.01548	7.23292	2.27375	5.06483	6.54218	1.8773	2.01504	2.52567	1.43836	1.41453	7.89134	0.978681	5.79431	1.48471	2.91271	9.98481	4.7426	3.8304	3.28873	6.32739	7.95376	9.8004	8.76299	2.12011	4.44063	0.893037	0.533537	6.58345	5.12356
TCGA-HZ-7289-01A	2.0162	2.50483	3.21831	1.95339	0.991557	4.38605	3.37062	5.92511	1.39955	2.98803	1.85966	3.94713	2.09407	6.95061	0.745841	0.590951	5.08892	0.561272	4.32702	0.781582	2.95339	6.25231	6.87616	3.70715	10.8565	4.46752	0.578866	0.584455	2.77356	0.764601	7.18054	0.802797	3.05763	0.515442	0.35773	9.32889	0.791923	1.73928	2.16133	3.7001	6.7495	4.74211	4.56476	0.834815	6.21307	3.69931	1.39971	6.29795	5.07182
TCGA-HZ-8519-01A	5.12683	7.96002	4.32571	3.87568	5.09372	4.05027	2.87871	7.20456	4.2163	5.60078	1.17054	4.80137	3.34656	7.07499	1.14441	4.10079	4.35612	2.93374	4.45137	1.8782	4.67378	6.11765	2.43625	6.01181	6.02564	1.75931	2.73754	2.47943	1.34472	0.921015	6.32732	1.67524	4.72827	4.41783	3.11055	6.79372	4.42794	4.33407	3.01437	6.04038	5.81181	8.37061	8.27213	2.73772	3.53019	2.23395	1.26135	6.19452	5.03586
TCGA-F2-A44G-01A	4.74009	5.93347	4.19703	4.42837	6.03344	4.55665	3.4607	7.5209	2.81139	4.95261	0.934553	4.38687	1.62292	6.39996	0.942826	2.43986	6.09902	2.16069	3.26277	0.642209	5.24191	7.52535	3.49677	6.62483	6.48571	1.68434	1.76119	2.15291	1.62154	0.647329	7.32337	0.888341	5.11055	3.02125	1.14241	8.06454	3.64678	3.60568	3.34091	5.28973	7.80427	6.77323	7.92819	1.59186	6.63561	3.53027	1.55173	6.18926	4.58932
TCGA-HZ-8638-01A	4.08916	8.75052	4.39368	4.28665	7.60984	4.09833	4.18852	7.41119	3.10003	4.56981	0.819457	5.06161	2.55609	6.78255	1.00155	3.69524	4.72912	0.987051	4.20944	1.9284	5.13902	5.95845	0.626473	4.91935	6.32576	1.88515	2.28133	6.035	2.4456	2.33297	5.87163	1.63453	4.70532	2.19093	2.28398	8.42357	3.05841	3.37338	3.75781	5.12799	6.05731	6.4835	6.31915	1.48243	6.25044	5.57176	5.8462	6.05572	5.40449
TCGA-3A-A9IU-01A	3.81765	7.93712	4.41831	4.56195	7.11362	4.55064	3.74916	7.8212	3.07358	4.73618	0.710887	4.19889	2.17898	6.76981	1.0546	2.26452	6.50351	3.16822	3.54135	1.05071	5.69449	8.35066	3.05603	5.62374	6.50551	1.32581	2.37035	1.31113	1.80661	0.647329	7.5514	1.0175	4.88329	3.63349	1.21813	7.84232	3.0476	3.49249	3.76061	4.8487	8.26775	6.70997	7.66463	1.88572	6.37387	3.59599	2.60338	6.67528	4.46452
TCGA-2J-AABR-01A	4.85858	8.66709	4.38685	5.17896	9.08043	4.02773	3.35247	7.47304	3.90079	5.32929	1.08472	4.52581	2.49417	6.93063	1.21272	4.5844	6.04509	3.00557	4.69582	2.34327	6.44354	7.52598	3.3405	5.82736	6.2506	1.33122	3.02078	3.89676	1.05334	0.833269	7.79138	1.36781	4.80749	2.72083	2.91299	8.39877	5.31755	4.58671	3.27777	6.24219	6.58323	7.40763	8.50368	2.15245	6.40469	4.61185	5.62085	5.89597	4.73518
TCGA-2J-AABA-01A	4.17179	7.43047	4.05373	3.89972	7.26789	4.2569	3.6374	7.88747	4.00546	4.8595	0.842314	5.24029	1.65255	6.65314	1.05463	3.08528	5.65237	3.8418	3.92456	3.60529	6.173	6.57846	2.10927	6.0419	6.49197	3.70645	2.96709	2.28261	3.59262	1.16793	6.79974	0.997426	4.56049	2.58291	2.57742	7.04099	3.24355	3.77753	2.98867	5.83465	6.84968	8.54202	7.33025	2.18613	7.82384	3.02856	5.03138	6.28726	4.44851
TCGA-F2-6880-01A	2.10869	3.82144	1.26057	1.38904	7.77763	2.25707	1.03459	4.99032	2.40617	2.13542	0.697722	2.79635	2.20272	5.02964	0.895888	0.819198	1.98521	1.24456	1.87046	0.627233	3.4518	5.12092	0.553682	5.7544	4.62627	0.82572	0.709358	0.800748	0.649075	0.808655	5.31615	0.865538	1.92076	1.16503	1.67163	14.67	0.955921	1.8907	1.39416	2.92829	2.55482	3.49319	4.13832	1.10713	3.65372	2.66995	1.72105	2.81618	3.57805
TCGA-F2-A7TX-01A	4.32294	7.13828	3.85686	4.48954	7.93757	4.02175	3.31411	7.12463	2.61536	4.96011	1.01771	4.59166	2.27265	6.97633	1.18234	4.05349	6.17167	2.61144	4.02215	0.552267	6.45747	8.29425	2.36843	5.64101	6.73254	1.04727	3.5144	2.85029	0.943028	0.772549	8.47915	0.882861	4.23432	1.80961	1.8372	8.61559	4.63016	4.55028	3.26955	5.14704	7.00812	5.77962	8.50059	2.42466	3.61815	4.97764	3.11771	7.29532	5.53688
TCGA-HZ-A4BK-01A	5.67921	7.90836	3.68339	4.64817	7.62894	4.733	4.13142	7.31227	3.39953	5.28669	1.17031	4.44101	2.24949	6.97456	1.40433	4.36763	5.78792	3.77883	4.40996	2.91675	6.70582	7.47368	1.82381	5.22793	6.11267	1.03038	2.82784	2.18419	2.07257	0.920889	6.94065	1.4863	3.86641	2.87563	2.2687	9.58164	5.08996	4.76437	3.03338	5.48373	7.65203	7.06069	8.88053	2.43123	5.59244	3.58403	4.81353	6.95725	4.66105
TCGA-HZ-A77P-01A	4.88841	7.29013	3.48283	4.47085	7.07363	4.26055	3.71661	7.18524	3.83536	5.47014	1.17885	4.72069	2.94635	6.70678	1.43827	3.33286	4.54594	3.48153	5.20542	3.23134	5.45887	6.20499	2.20126	5.23558	6.25582	1.58211	2.69997	1.68766	3.20309	0.759585	6.83811	1.47886	4.96056	1.75727	3.33965	7.51091	4.43028	4.00483	3.05286	6.48453	5.85017	7.89203	8.66622	1.76033	6.60209	3.52446	3.74347	6.12128	4.8169
TCGA-3A-A9J0-01A	4.25781	6.54464	4.0654	4.54624	3.17737	4.17791	3.58881	6.84742	3.47742	4.98127	1.29029	4.22364	1.6148	6.70952	1.14519	2.54505	5.56809	2.79266	3.52764	0.517413	3.53272	7.60264	3.18476	5.59283	5.70079	1.57898	2.48956	2.5621	1.15708	0.794637	8.05095	0.890494	4.531	2.10983	2.18163	8.41621	3.50406	3.66902	3.12012	5.96564	7.34586	7.21499	8.18791	1.88923	6.85416	1.34586	0.670369	6.69996	4.29534
TCGA-HZ-A8P1-01A	3.2892	5.6245	4.85912	2.93167	5.45333	4.15258	3.71605	7.25416	2.21111	3.65374	0.673824	4.94495	0.629982	6.61687	0.889448	2.07948	4.70629	1.61171	3.60976	3.46965	4.01284	6.37289	1.98846	5.67026	6.57157	1.11836	1.23998	1.18405	3.94822	0.801725	7.24742	0.888882	4.05002	2.96322	1.48209	8.89015	3.01559	2.84794	3.76743	5.46948	6.74391	5.78992	6.71867	1.23706	5.22367	4.30894	1.74014	6.57783	5.26438
TCGA-2L-AAQL-01A	4.28929	6.54156	3.58276	3.9175	7.14042	5.54729	3.07378	6.69686	2.41744	4.63869	0.718672	3.66156	1.58482	5.79699	0.966483	3.04882	5.14326	2.60876	3.84334	1.30079	5.42848	7.58379	2.86366	5.48883	5.93132	1.49444	2.31874	1.67345	2.20294	0.647329	8.47452	0.599738	3.5222	2.85867	1.80088	8.86006	4.06883	3.84874	2.39492	5.05296	8.26542	6.96298	9.16725	2.13006	6.51929	3.29961	3.35947	6.32196	4.05404
TCGA-HZ-8317-01A	3.70235	7.88621	3.3525	3.88686	8.53916	3.18756	2.97445	6.75735	2.56567	4.74017	0.78017	4.40495	2.42939	5.94603	1.1078	2.07608	4.46331	3.35391	2.97906	1.57382	4.71645	6.64953	2.32331	6.67958	6.08564	1.63856	1.82617	4.30944	1.15897	1.27382	7.46911	0.906436	4.25329	1.51557	2.21011	12.8216	3.33505	3.0088	2.79429	5.33699	6.40266	6.97603	6.47474	1.15773	5.55233	5.35583	5.1703	5.06402	4.47373
TCGA-HZ-7920-01A	5.54611	8.41769	4.57823	4.41151	6.88341	2.29919	3.39789	7.15144	3.97404	5.48	1.0043	5.29299	3.17292	6.77186	1.63386	4.4641	4.43331	3.50028	4.29328	2.08463	5.45095	6.64011	2.76736	5.82975	6.57086	1.76943	4.20349	2.46471	2.1266	1.04666	5.99891	1.95447	5.2621	3.03631	3.71196	7.09564	5.66884	5.17749	2.87464	6.88301	6.56606	8.24707	8.42521	3.38136	4.90625	3.64563	4.06698	6.46823	5.71955
TCGA-HZ-A49I-01A	6.31385	7.05225	4.48601	4.77184	6.51153	5.29335	3.74516	7.30201	3.17759	5.27369	0.673824	4.09388	2.09396	6.63792	1.98893	4.39243	5.95632	3.70243	4.17929	0.564317	6.73156	8.23459	2.89972	6.16107	5.59184	1.53819	3.01141	1.9811	1.52975	1.10375	7.06253	1.50798	4.31297	3.33404	2.09741	6.87549	5.38777	4.7026	2.81749	5.29855	7.6829	7.63639	9.24767	2.63718	7.58282	2.14267	2.51933	7.12974	4.07262
TCGA-HZ-A9TJ-01A	3.5394	7.09796	4.93165	4.84762	6.99569	3.93657	4.12976	7.36421	3.06834	4.12439	1.44662	4.03856	0.986127	6.00644	0.97101	1.74987	6.36023	1.73018	3.83168	0.826477	5.62187	8.0353	2.42334	5.94704	6.91814	1.13758	2.01217	2.52496	1.0318	0.786428	7.20809	0.8366	4.51735	2.9407	1.68651	8.34495	3.23618	3.14349	2.88136	5.58557	7.6323	6.26495	7.27936	1.74847	5.62708	5.01216	2.98727	6.47863	3.94572
TCGA-YB-A89D-01A	5.18498	7.44075	4.00169	4.67829	6.24514	4.7759	3.43639	7.09159	3.33954	5.30066	1.18622	4.48165	2.08978	6.7583	1.2424	4.02464	5.5325	2.18113	4.19569	1.23417	6.39555	7.99065	3.20663	5.518	6.44252	1.47225	2.40498	3.46656	1.95237	1.20608	8.32212	0.880571	4.57424	3.43583	2.62391	8.45217	5.14332	4.45107	3.22968	5.70942	8.10271	8.51617	9.05158	2.13962	6.1288	2.61988	1.62145	6.57876	4.41665
TCGA-IB-7649-01A	5.11489	8.34589	4.31845	3.75021	9.50516	2.40147	3.39327	6.66118	2.2849	4.71578	0.864838	4.41377	3.04203	6.39232	1.37231	4.40064	4.7599	1.36127	3.54724	2.27911	5.43817	6.21304	3.29813	4.51934	6.20105	1.33388	2.81642	1.49494	1.27058	0.81372	7.0079	0.916023	4.55002	1.56531	2.25464	7.79209	5.39632	4.81937	3.13238	5.99227	6.25828	7.97234	9.07285	2.47555	4.02901	5.19183	4.17535	5.82349	4.90003
TCGA-LB-A8F3-01A	2.95825	5.68365	4.30244	3.28686	7.20322	4.43367	2.57709	5.86231	2.53578	5.16621	0.673824	3.78176	1.55003	5.68308	0.865694	1.59466	4.2058	3.94192	3.09092	0.547396	5.45958	8.2867	2.21706	5.16149	5.73308	1.26008	1.553	1.3586	1.82656	0.755406	8.62597	0.724439	3.53434	2.05808	1.92017	9.24261	2.60517	2.43975	2.96023	5.45496	7.5801	5.13097	7.08744	2.00581	5.02589	2.28291	3.34296	6.25763	3.73286
TCGA-2J-AAB8-01A	4.39051	6.95413	4.58096	4.37724	5.15396	3.97523	3.79199	7.06913	3.22793	4.82573	1.30926	4.81311	1.83639	6.60119	1.24415	3.02611	5.39416	3.92641	3.55834	0.820157	5.5642	7.42054	3.18877	5.80245	6.49076	1.461	2.50163	3.51977	1.7471	0.647329	7.91015	1.05673	5.47994	2.51422	2.48592	7.55454	3.5563	3.85791	3.25153	5.71464	8.16648	8.18519	7.83264	2.3867	5.61134	3.3948	0.482069	6.7153	4.29063
TCGA-3A-A9IR-01A	2.17473	4.10205	3.81394	3.50903	1.22877	5.4495	1.40339	6.77454	7.45706	4.90087	0.781495	4.41673	2.73193	6.65316	0.905688	1.9868	4.32397	1.47369	4.28444	0.517413	4.1995	3.89391	2.39054	6.17973	6.04568	1.2572	1.86764	0.936865	0.940895	1.09609	3.91492	2.73941	5.18666	5.33863	2.62885	1.36159	2.73491	2.39977	0.723917	6.06472	2.90654	3.19436	6.2341	1.08045	3.64507	0.779763	0.484122	6.89444	5.60063
TCGA-2L-AAQE-01A	3.38093	5.67614	3.94105	4.31922	3.07413	5.10428	3.83798	6.98888	3.90688	4.11216	0.838038	4.39578	1.21254	7.09087	1.1353	3.92329	6.37544	2.39721	3.94627	0.669687	4.83543	7.92114	2.04491	5.65681	6.02609	0.948097	3.76372	1.61863	1.15885	1.0435	7.62296	1.27144	3.79589	3.32997	1.84279	8.2748	3.19536	4.02025	3.1081	5.18972	6.62957	6.86087	6.69143	3.19968	5.51135	4.22898	2.64635	6.61114	4.02601
TCGA-3A-A9I7-01A	3.87897	6.27869	3.76936	4.20732	5.91788	4.33121	3.61923	6.97919	4.40989	5.01463	1.63651	4.33571	2.27521	6.77608	1.39386	4.18452	5.38133	3.0032	4.29446	3.8485	5.10236	7.99872	1.82248	6.51004	6.51668	2.31836	4.08061	1.70537	1.55729	0.874201	7.5503	1.10941	4.61565	2.20678	1.8719	7.61998	4.0507	4.6024	2.72844	5.84167	6.85618	6.86292	7.79273	3.52287	7.13659	2.80847	3.93547	6.20541	4.77823
TCGA-IB-7890-01A	4.66389	8.10801	5.07493	6.41508	3.41393	3.13343	3.35126	7.13414	3.28479	6.46906	1.5071	4.89165	1.89281	7.429	1.35582	3.34116	6.75928	6.46657	3.32474	1.26216	5.20561	8.36016	2.59786	5.33222	6.531	1.23319	1.76222	1.02652	1.06987	1.14318	7.58183	0.931769	5.42651	2.04903	2.32848	7.97569	5.45176	4.18327	3.76395	6.31635	7.82802	8.76691	8.72077	2.05906	4.56905	0.650343	0.955305	6.26221	4.88514
TCGA-LB-A9Q5-01A	4.15844	5.98013	2.679	4.33432	7.64958	3.2073	2.17876	5.99245	2.39107	3.69578	0.840296	3.20332	2.10283	5.54807	1.14015	2.87133	5.6334	2.62114	3.16671	0.807449	4.12049	6.7946	1.61338	4.70992	4.89158	0.852295	1.93465	2.1495	1.03091	1.07193	7.55788	0.860937	2.91765	1.77234	1.47591	12.7707	3.67437	3.4417	2.12666	4.12708	6.19775	5.71185	7.83086	1.49154	4.96875	3.5084	2.63454	4.65229	4.08215
TCGA-HZ-7924-01A	4.37939	7.87813	4.65583	4.6241	7.27036	3.70262	4.17939	7.32369	3.20147	4.67276	1.04104	5.19269	2.88186	7.34344	1.38085	3.74655	5.22822	1.20752	4.44536	3.34975	4.21943	6.51034	1.8029	5.74416	6.69895	2.85351	3.2966	0.875587	1.86896	1.98366	6.18736	1.16632	4.88635	1.80883	2.6112	8.88694	4.60783	4.5783	3.67701	5.63008	5.70724	6.78381	7.37439	2.60329	6.42495	4.12993	5.45853	6.16353	5.56535
TCGA-HZ-8002-01A	5.31284	8.9654	5.24482	5.11041	9.63642	2.76468	4.14713	7.77969	4.06247	5.97207	1.70133	5.24121	3.66228	7.42626	1.50132	4.4203	5.14155	2.67987	5.18707	2.48135	5.95749	7.04723	2.71848	6.01494	6.71566	1.51724	3.24124	2.7544	1.52541	1.41133	7.80151	1.66334	5.20141	2.14442	4.21535	7.33101	5.34994	5.03033	3.78144	6.47811	6.2827	8.91507	8.46844	2.59628	5.13755	4.25748	6.32432	6.49067	5.67262
TCGA-FB-AAPY-01A	5.15546	7.22918	3.33776	3.82406	7.12429	4.3836	3.72514	6.82261	2.58258	4.492	0.836855	3.85099	1.61773	5.77455	1.06322	3.73237	5.45477	1.20731	3.90001	1.38004	5.50403	7.03406	2.22426	5.17658	5.77035	1.13138	3.92296	2.07951	1.97074	0.869279	7.48839	1.1781	3.3322	3.53454	2.22685	7.29683	4.44073	4.61028	2.56612	5.52379	6.76535	6.57861	8.87847	3.04977	5.22091	4.47087	3.82593	6.52755	3.70559
TCGA-F2-A44H-01A	5.31754	6.67223	3.33323	3.87833	7.1135	3.60054	2.56484	6.36763	2.54682	5.23169	0.907999	4.2848	1.97439	6.03682	0.899027	3.70151	4.31653	2.00772	3.08479	0.779279	5.23106	6.66323	2.44696	4.88888	5.43069	1.87726	1.36321	1.84721	0.99062	1.33953	7.4306	0.9024	4.17517	1.96269	1.97492	10.2511	4.74607	4.29079	3.01228	5.10786	6.90543	6.92536	8.47085	1.43854	4.88814	4.32097	2.19752	5.36944	4.35046
TCGA-IB-A5SO-01A	4.86074	8.21631	4.34532	4.4152	6.97058	4.34604	3.52749	6.97085	3.46642	5.19754	1.07735	4.34685	1.6187	6.92238	1.43644	4.42723	5.20528	2.61194	4.05111	1.35024	5.60662	7.35221	2.64744	5.53036	6.40339	1.66235	4.00565	1.58049	0.874286	1.03737	7.17304	1.22161	4.65348	3.56806	2.84417	7.75343	4.80255	4.93007	3.54909	6.05382	7.79775	8.88567	9.13604	3.45749	6.07144	3.76211	2.24725	6.1354	4.14067
TCGA-FB-AAQ3-01A	3.42078	6.67871	3.02331	3.13333	6.97353	4.51293	3.0702	5.97351	1.48457	2.7178	0.71392	3.24918	1.7916	4.83975	0.944461	1.667	5.11605	0.735546	2.17725	0.760963	5.49244	7.66739	3.1801	5.38317	5.44796	1.63751	2.15677	1.34775	2.96364	0.910142	8.02423	0.761602	4.29092	2.55558	0.543899	8.58351	2.46628	3.33489	2.9932	4.39936	6.54915	7.69829	8.43677	1.03778	5.90904	4.31558	3.99358	6.19133	3.65525
TCGA-HZ-7918-01A	5.37872	7.76487	4.8436	3.55798	8.7239	1.6003	3.87362	7.36625	3.21217	5.13552	1.54979	4.79528	2.60328	6.77782	1.26397	5.38327	3.71889	1.68741	4.57932	0.640336	5.54844	5.86726	2.33437	6.85546	6.44876	1.43476	3.08537	1.92145	1.2386	0.647329	8.53093	0.937045	4.54132	1.12701	2.23746	7.71433	6.24974	5.22901	3.30233	6.35546	6.13935	7.81368	8.57867	2.39875	3.87923	3.50129	3.41492	6.57008	5.10735
TCGA-H8-A6C1-01A	4.58705	6.21504	4.16943	4.65901	6.63249	4.21695	3.91139	7.01252	3.34177	4.2219	0.782322	4.26886	1.65378	6.39255	1.03194	2.98904	5.57903	1.87128	3.86313	1.28589	5.44501	6.56639	2.22726	5.9961	5.71764	2.18465	3.00598	1.75801	1.42548	1.09915	7.64952	1.36372	3.4059	2.18611	2.328	6.50047	3.94574	3.98543	3.06605	5.5965	6.74516	6.75504	7.66062	2.43414	4.93918	3.38743	1.92706	6.4341	4.27819
DO32823	5.84476	9.1348	4.42354	6.09049	7.51874	4.90284	3.96557	7.29223	3.46064	6.32575	1.22906	4.63663	2.46809	6.98383	1.5919	5.84007	3.93047	4.36108	4.6721	0.913459	6.01484	7.27505	3.50773	3.64744	6.51231	1.19303	7.18992	4.18933	1.71451	1.54908	8.13903	0.754159	3.41858	2.8679	5.34343	5.83183	5.01615	5.39522	2.82086	6.85497	7.75439	7.79227	8.44438	5.29171	5.36213	7.62374	2.96025	5.94893	5.19672
DO32825	4.50786	7.29574	3.60231	2.92804	7.28882	2.92811	2.35855	6.30756	1.40514	5.64	0.801463	3.43022	2.33272	5.3661	1.19971	2.94074	4.39898	3.40349	3.89383	1.44477	3.62232	6.99344	2.61084	5.44066	4.46236	0.72424	1.59566	0.983378	4.75075	0.698319	6.58661	1.20547	3.67664	1.08079	1.19713	11.1992	4.48075	5.07238	4.27138	4.8618	7.09955	7.94205	9.29918	2.06658	5.49859	4.40959	3.60166	7.2792	5.05419
DO32827	4.19412	8.23514	4.68533	3.60391	7.92037	4.09478	2.44932	5.88847	3.19975	3.74214	0.980809	4.19732	1.84483	5.98264	1.37177	3.30198	5.09671	2.24492	2.86902	1.40203	4.55577	6.83806	2.60029	6.57435	6.3832	1.53106	4.8652	1.37679	3.31834	0.927711	7.47208	1.36835	3.17049	2.29941	1.64008	11.5806	5.36409	4.8375	4.15054	6.40863	5.75555	9.01561	9.27764	2.78437	5.53644	3.55477	5.43677	6.46596	4.07282
DO32829	4.13397	7.21407	4.75762	5.10536	8.21643	2.91805	3.04189	6.89442	3.27801	5.92425	0.618706	4.98556	2.22211	6.55289	1.31273	2.43796	4.92783	1.74651	3.55729	1.02257	4.72198	7.11432	2.09712	4.87009	4.96411	1.99899	2.81711	2.25612	1.1839	0.75392	8.41195	1.0601	2.73247	1.83076	1.43249	6.47177	3.51435	4.19868	2.63784	5.81279	7.5858	5.00506	7.59366	2.15854	3.93675	2.67007	0.990452	6.30725	4.58814
DO32831	3.33682	7.33614	5.26165	4.04369	1.01594	4.20487	2.97675	8.57636	1.54776	4.67136	1.35296	4.11207	1.55578	6.78259	1.16777	3.1311	6.92322	2.18201	4.27434	0.633326	5.51801	8.6537	1.85752	7.54527	7.91278	2.25977	1.4008	0.817559	1.7107	2.31454	7.23684	0.726095	5.24629	2.22733	1.29761	5.15367	2.46541	2.80587	2.46266	5.13718	8.21924	4.47475	6.5454	1.21272	6.9048	2.4311	0.762775	6.51002	4.15689
DO32833	3.17057	6.2873	4.64185	4.9746	7.17417	3.81671	3.30215	6.34047	3.1297	5.62323	0.835479	4.61261	3.5127	6.30285	1.77165	3.45719	5.19632	1.70076	2.26203	1.64155	6.36643	7.48547	3.9582	5.09248	5.61825	2.96747	2.78116	1.56914	6.99967	0.689564	8.07364	1.18561	3.75446	2.42525	1.26058	8.38405	3.83981	3.99029	2.70152	6.05839	5.21834	7.58496	8.24849	2.36322	5.29277	2.79401	3.26391	7.47873	4.12971
DO32835	6.06799	7.30521	4.37914	3.52541	8.46238	3.40803	2.12479	7.31323	3.80469	4.79081	0.957536	5.55781	2.17039	6.98969	1.90556	5.13523	4.94511	2.4073	3.82987	1.22285	6.05691	6.54994	2.64813	5.96069	5.50553	1.19607	2.95443	5.97289	1.80338	0.922378	7.05387	1.15366	3.01934	1.90056	2.14163	11.6472	5.79968	5.20757	2.96553	6.29193	6.3566	8.4966	10.2441	2.51657	5.90347	3.3041	4.97577	5.80236	4.29695
DO32837	5.37702	9.18407	4.80432	4.28799	1.31636	4.22686	2.20709	6.83373	3.4833	6.77863	4.0649	4.90038	2.0392	7.61901	1.0704	3.42375	5.70328	5.74697	4.07288	1.02933	7.99603	7.75713	1.36439	5.88295	6.0642	2.21128	2.40377	1.89438	1.22327	1.40229	6.4518	1.55265	3.87765	1.88435	2.49363	1.02258	7.1083	5.2	2.85807	7.91792	5.40418	7.83405	10.0578	1.6542	2.97154	1.9572	0.829477	5.66785	4.37143
DO32839	4.68213	7.43848	4.14528	4.21197	2.11987	4.49063	3.26817	6.20653	2.85791	2.8508	0.995676	4.29167	1.86917	6.12264	1.74657	3.08987	5.4018	2.21217	4.75555	1.40755	3.54875	7.66156	3.29859	5.10906	5.51135	0.813468	1.33255	3.70086	3.1424	1.11765	8.21181	1.37967	4.23992	1.98888	1.29541	8.44157	4.55454	4.08221	2.55837	5.96831	6.93721	7.85435	9.23011	2.45742	4.79222	3.40566	0.717823	6.83915	4.79924
DO32841	6.00697	7.18469	3.84593	3.64843	4.72126	3.00919	2.44877	7.42726	3.33263	4.76518	0.725008	5.33942	3.91171	6.7699	1.34486	4.2319	4.94117	2.71897	4.15753	2.11314	5.61658	5.37712	3.69763	4.5415	5.84235	1.00172	1.76231	1.65081	3.49524	0.876747	6.50522	1.07277	4.76716	2.07048	1.41949	7.9681	5.71177	5.27406	4.91216	5.62288	6.71226	7.53779	9.46002	1.27381	4.24318	3.0383	0.571066	6.36364	4.83708
DO32843	3.66401	7.80552	5.52407	3.30146	7.84234	3.22589	3.783	6.14453	2.83322	4.57419	0.988469	4.61447	2.96101	6.81822	1.61271	1.38452	5.17744	1.72883	3.73161	1.08998	3.87981	7.18232	3.93095	3.77969	6.32506	2.7041	3.43652	1.00675	2.25729	0.662032	8.11655	1.14574	3.62618	2.00473	1.4875	8.90537	2.83893	4.08813	3.04131	5.25502	7.00627	8.23745	7.07666	1.41324	5.54479	2.94834	4.62137	6.22273	5.21345
DO32845	4.49329	7.2259	5.34556	2.05244	5.51096	3.28051	3.08786	7.57268	0.934824	3.98696	0.66148	4.12142	2.63445	3.25783	2.24744	1.37742	5.19677	3.96021	3.91604	1.11925	6.47745	6.77876	3.20821	5.7228	5.8583	1.32769	2.10377	0.908429	1.96941	0.721544	8.8335	1.64879	3.13628	2.10363	1.32692	6.48081	1.68541	4.05322	3.39779	4.47549	8.29006	6.91555	7.95875	4.82028	5.40864	4.24879	0.816997	6.60076	3.63504
DO32847	5.11676	5.94847	4.07933	3.90005	6.38762	2.67022	2.41765	7.8965	4.22813	5.78934	0.716589	4.44871	2.17231	5.49238	1.06278	2.34724	5.67131	3.92325	4.19897	1.05009	6.04982	6.73923	4.33133	6.3101	6.18475	0.965222	1.55965	1.59284	3.24435	0.744196	8.48871	2.21543	3.22632	1.73723	1.27573	7.39347	1.80191	4.16426	3.28797	5.08646	7.59624	6.63652	7.13224	1.11383	6.18632	4.20061	0.728696	6.40033	5.12868
DO32849	4.33023	7.21579	5.04987	4.49264	1.85494	2.48432	2.44193	7.27442	1.79351	6.34645	0.677556	4.6778	2.48338	6.22353	1.36621	1.80164	4.48604	3.51587	3.34585	1.49085	6.4449	7.85882	4.48033	6.13931	6.5012	1.20882	1.67273	1.20828	3.85589	0.823946	9.46346	1.24414	2.84991	1.95293	1.26971	8.51118	4.00461	4.37849	3.04514	6.23246	8.32456	7.27978	8.20351	2.17003	3.10381	3.23925	0.710684	6.05195	4.80535
DO32851	4.24649	5.03847	4.79412	4.56918	6.3893	3.54736	3.01156	7.37104	3.83188	5.14501	1.03035	5.64989	1.8754	6.98668	0.969102	2.78657	4.78948	2.23658	3.6346	1.2518	6.15781	7.81024	3.30565	5.435	5.46194	1.16296	2.46874	2.47563	1.662	1.1328	8.42649	1.18235	3.69384	2.42912	1.76473	10.837	3.18911	3.76323	2.70335	5.59086	7.02683	7.61066	8.0282	2.28285	5.62596	2.24105	1.96177	6.1768	5.08877
DO32853	5.41822	8.04244	4.97523	3.63657	8.88521	2.60618	2.47206	7.47657	2.09445	5.42923	0.743754	4.30236	3.22428	6.13517	1.34731	1.60292	5.90584	4.14324	2.86141	1.31008	5.36184	6.44484	3.24181	6.4699	6.21885	1.40123	2.46341	1.15059	3.04616	0.707949	8.24882	1.3845	3.20943	1.57656	1.39149	11.0995	2.38116	4.88351	3.37106	5.40459	7.6085	8.7099	8.78284	1.7647	3.9918	5.06537	5.58706	6.77214	4.0826
DO32855	5.1254	6.34122	4.45899	3.30392	3.63783	3.29016	2.42016	6.599	1.66218	6.40381	0.776457	4.81505	2.12891	5.83939	1.4031	2.5025	4.60628	3.60516	2.46584	1.40714	6.48932	6.89554	2.3062	5.75435	5.68228	1.57606	1.53281	1.62406	4.50788	0.672925	8.95611	1.45765	3.04454	1.72858	1.11927	7.95735	5.08191	5.37437	3.56611	5.88671	8.89424	9.3612	10.112	1.22779	6.20004	3.59742	0.3818	7.21611	4.29472
DO32857	5.00124	7.87085	4.7308	3.37731	7.69865	3.48865	2.45014	6.14997	1.98049	4.33407	0.63787	4.1674	2.43677	6.72336	1.47535	3.61688	6.30191	2.24841	4.65528	1.39757	5.30047	7.02751	2.87245	4.75906	6.0088	0.828327	3.13963	2.20203	2.43134	0.876779	7.10661	1.45125	4.86374	2.14823	1.64176	10.4265	5.42582	4.34487	3.52587	5.66866	6.40398	8.91026	9.1864	2.87207	5.00613	6.1478	4.82287	6.13314	4.16408
DO32860	4.77887	6.90191	3.76919	3.26831	6.59819	3.41479	3.17995	7.67809	3.3094	4.51701	1.67672	4.46925	3.09609	7.0872	1.31214	3.90219	4.84557	2.35873	4.1711	0.956929	4.15798	5.58264	3.87672	6.6328	6.31501	1.58618	2.05962	1.7421	0.822031	1.08624	7.56801	1.27136	4.9201	1.70386	2.55297	7.67066	4.50736	4.7334	3.84022	5.62333	7.06858	8.5181	8.32063	2.41868	5.31113	2.39377	1.04048	6.32358	4.1894
DO32863	4.10732	7.31127	5.78962	1.93678	4.68876	3.01174	2.97484	6.15548	1.79688	5.71844	0.828256	4.6336	2.90002	6.20461	1.86127	4.28137	5.86629	3.67447	3.53687	0.956976	5.76921	6.22352	1.37135	5.32561	6.38903	0.851753	2.06092	1.12402	3.61938	0.704623	8.02261	2.3674	3.27166	1.75178	1.13928	7.32157	5.68323	5.34149	2.87703	5.61012	7.59079	8.96529	10.211	2.73849	4.28	2.85112	0.781058	7.15243	3.91662
DO32869	4.6253	6.97601	3.58627	1.65091	8.41619	2.68952	2.34636	6.55065	2.57349	4.55887	0.702665	4.37885	2.48347	7.00407	1.01263	4.44034	4.85977	3.84284	3.85312	1.12155	5.67213	6.60555	3.07518	4.86283	5.81246	1.3569	3.53019	3.36609	2.97634	0.633495	9.02001	1.12648	2.96178	1.54917	1.35857	11.0538	4.96164	5.38984	3.28317	5.84643	7.99939	9.55245	9.26432	1.36849	4.03562	8.21247	4.54535	7.1109	4.97397
DO32872	4.66441	8.01896	3.21109	2.21872	7.67597	2.56672	2.5215	7.27578	4.1204	5.23813	0.683797	4.61187	1.73816	6.12457	1.62688	4.62856	4.11084	2.94829	3.81795	1.25162	5.68634	6.13068	4.0996	5.86944	5.35634	1.47577	4.60092	1.86446	3.73729	0.857728	9.03806	1.45364	3.56647	1.81201	1.65986	11.4058	5.11229	5.4157	3.07205	6.33021	7.62521	9.50772	9.54394	1.48421	2.6417	4.01151	2.47074	6.4939	4.39
DO32875	4.82875	4.38097	4.64384	4.30778	7.4528	3.51609	3.01765	7.55337	2.27169	5.179	1.93832	5.10029	1.07971	7.3922	1.6214	3.28251	8.05481	4.68007	4.36864	0.919217	5.0442	8.3351	1.96675	5.19551	7.11212	1.10651	2.53465	1.58737	1.32254	0.974987	7.50232	0.906797	3.63794	1.65228	1.55779	9.67737	4.26556	3.26418	3.14426	6.09888	5.81821	6.26335	7.91465	2.52274	3.22796	7.29764	4.49122	7.55769	3.28795
DO32878	3.64444	3.66192	2.79236	3.20742	5.92116	3.08701	3.13374	7.55699	1.88067	5.37515	0.909762	4.56072	2.27576	6.40503	1.29743	1.16094	4.30599	4.24152	2.78369	1.05436	4.08004	7.64558	2.82577	6.54255	6.92094	0.976997	1.86439	0.910703	4.20288	0.634399	7.21001	1.34699	3.04663	2.29678	1.06319	9.92078	2.07178	3.25336	3.36383	4.27721	8.34138	5.7361	6.58261	2.26788	5.94567	2.70667	2.11403	5.83791	5.745
DO32881	5.62724	7.86357	3.50677	4.81077	6.65498	4.77949	3.24052	7.90231	3.98193	5.50749	1.01189	4.31697	1.16351	6.14694	1.83227	4.02522	4.08794	2.88953	5.40301	1.60492	6.2044	7.44287	1.88102	6.77422	5.64535	2.48778	1.20945	1.51374	0.462011	0.649106	7.73555	1.4657	4.86973	2.83406	1.62177	6.16767	3.66645	4.969	2.30004	6.1904	6.86615	6.78115	8.45809	1.00324	7.02049	1.08248	1.71853	5.83441	4.80989
DO32884	5.26826	7.05094	3.56251	3.65958	6.71086	3.38723	2.40252	7.76374	3.17788	5.62853	0.783419	4.53722	1.66782	7.04509	1.19633	2.76675	5.31608	5.22758	4.38662	1.50258	5.56663	6.67552	2.22433	6.77802	6.39379	1.31664	2.30568	3.57346	3.3174	0.715428	7.36959	0.952976	4.8743	1.66554	1.46832	11.1866	3.58907	4.01594	2.66198	6.20514	6.08144	8.16749	7.86601	1.53649	7.12257	3.10831	3.35103	7.44649	4.72459
DO32887	4.39025	5.81163	3.91385	3.02518	5.51065	2.99202	2.54616	6.78279	2.45364	4.39896	1.11987	3.90032	2.23032	6.9913	0.963317	3.85904	5.24021	2.97934	4.80294	1.15556	6.21061	7.85637	2.1228	5.86787	5.70446	1.10185	1.41636	0.849775	3.84061	0.783802	5.16233	1.20143	4.19864	1.56969	1.27537	7.04118	5.18148	4.34999	5.63662	5.78411	6.63216	8.69829	9.10274	1.9538	5.80739	3.68591	2.07036	5.97258	4.30112
DO32890	4.74934	6.588	4.99429	4.6198	7.24471	3.94283	2.77954	7.48321	3.25743	4.85119	1.17935	5.3425	1.33298	5.83465	0.679261	2.28297	5.70665	3.82408	3.12027	2.72029	5.93571	7.52429	2.65358	6.09951	6.24264	1.99466	2.64789	1.05168	1.50819	0.934566	7.77275	1.64276	4.79784	3.11584	1.14208	8.18607	4.45068	3.88241	3.79878	5.45106	7.87615	7.93072	8.16685	0.902659	6.84433	5.94311	4.35657	7.23386	3.96635
DO32893	5.64673	6.57985	3.64753	4.31827	6.92852	2.87626	3.02707	7.3717	1.47913	5.79102	0.722526	4.91789	2.29329	6.04892	1.94821	1.74774	5.68773	3.88437	3.42419	1.59503	5.49508	7.20978	3.51247	4.59402	6.12876	1.05244	2.46813	3.22461	3.79507	0.681041	8.76558	2.40464	3.42013	1.7928	1.33768	6.38366	2.46263	3.93851	2.77855	5.45437	8.03556	6.26919	7.725	1.9629	5.45106	3.81016	0.556029	6.37097	5.00406
DO32896	4.60002	5.78046	4.86249	4.12426	5.81562	4.64623	3.30412	5.94796	2.96907	4.25169	0.685619	5.27402	2.36152	7.10753	1.06913	2.53264	6.71255	3.06262	3.06403	1.30158	3.93595	7.69119	3.39707	5.54807	6.00176	2.1032	2.57518	3.69323	2.78431	0.906689	7.65071	0.93729	3.75065	1.70386	1.76634	4.61587	5.00563	3.63905	3.06721	5.96576	6.80288	8.52323	9.13551	1.30118	4.49726	4.60516	1.62678	6.29342	5.1991
DO32900	2.17835	8.56836	4.29276	4.60118	9.04994	2.73409	2.43103	7.26858	2.1892	5.56765	0.708383	4.79712	2.85244	6.19311	1.59487	1.8855	5.14635	2.4565	2.78776	1.40161	5.3129	6.12227	1.39771	4.8254	6.88248	1.009	1.96098	0.87489	1.96271	0.603464	7.94034	1.16209	3.66682	1.11542	1.40713	7.85795	2.5047	2.74026	3.05239	4.94397	7.91767	7.38895	6.09625	1.78389	5.59109	4.58739	6.96398	6.51484	5.09333
DO32904	3.89197	7.75437	4.91386	2.48537	4.52204	2.55985	3.27064	7.11773	1.33392	4.89769	0.670531	4.31697	2.50187	4.99763	1.78173	3.65601	5.22655	3.20591	4.01555	1.34684	6.22979	6.45418	4.3674	5.44346	5.52723	1.55632	3.1558	3.5899	5.72189	0.693418	8.02037	1.39811	3.55981	1.94024	1.30727	6.21668	3.55386	4.58829	3.16396	4.75992	8.35693	7.8888	8.50397	1.21795	1.87779	3.65198	1.46811	7.97485	5.06774
DO32908	3.83071	7.13479	5.44612	5.49443	4.44334	5.56071	5.01776	6.13968	3.78265	4.18094	0.690509	3.42555	1.77264	6.83441	0.962066	2.60127	5.05376	2.51245	3.81945	0.858065	5.09154	7.23302	2.07483	5.33168	6.37424	0.664822	1.42656	1.73381	0.964574	1.15548	7.16628	1.2872	4.13852	3.61725	1.77006	7.2591	3.34262	3.5115	3.28907	5.67158	8.24895	8.77853	8.48878	2.02893	7.21424	1.66169	3.4011	6.63108	3.50321
DO32912	3.69671	5.14715	5.71088	4.24595	5.18393	4.69216	2.84585	6.52197	2.79769	4.6831	0.731956	4.76635	1.8477	7.15982	1.26351	3.45966	7.73024	2.66351	3.46746	1.48721	6.17384	8.49837	2.2368	4.44419	6.13821	1.40582	2.97602	1.02908	1.97312	0.710023	8.09034	1.43466	4.19774	2.32266	1.35918	6.06791	4.7818	2.92613	3.08586	4.78066	6.95263	7.34696	7.58044	1.79751	6.09007	2.67198	1.22514	6.93942	3.82254
DO32916	3.45173	5.83089	3.75653	6.12788	2.73311	4.62593	2.50755	6.63728	1.48534	4.79363	0.353472	4.74834	1.91124	6.48425	1.37371	2.17416	7.8759	3.5499	3.57422	0.945821	5.35405	7.712	4.03951	4.52177	6.4828	1.08455	1.59449	1.31387	1.89375	0.707522	6.31417	1.32656	3.1115	2.02044	0.929828	7.3635	3.96663	2.98963	3.23441	4.77905	7.74115	5.75843	7.21975	1.36524	7.08909	2.67035	0.785315	6.56401	4.9254
DO32920	2.70965	7.41312	4.41789	3.46177	9.47838	2.46133	2.50681	6.87098	2.50153	5.29376	0.709085	3.62727	2.96654	5.62862	1.4898	1.26464	5.18419	4.85167	4.20446	2.00018	5.30836	6.28744	2.92778	6.12825	5.39691	1.3258	2.0122	2.72722	2.91152	0.72426	8.17995	1.11299	2.88792	2.01393	1.11072	11.4358	1.59664	3.811	3.04434	4.97841	5.52274	8.79134	8.27573	2.92525	4.67727	4.8456	5.28079	6.36396	5.52614
DO32924	4.4908	6.36438	4.20718	5.78158	8.34842	4.59119	3.3085	7.5548	2.1832	4.74936	0.740774	4.79115	4.92029	6.80739	1.4293	4.3615	8.63977	4.10936	3.06542	1.11006	5.35078	8.58496	3.42863	5.16358	6.68142	0.79036	2.92653	1.4994	2.23354	0.55029	7.81629	1.37857	2.80197	2.65864	1.46713	8.54577	5.4686	3.63014	2.11111	5.96969	8.44065	6.72035	9.07293	3.66479	6.89232	4.25012	4.60454	6.37665	5.05615
DO32928	4.47941	6.914	3.26805	3.4113	7.1454	2.54085	3.02648	7.2239	2.59094	5.48804	0.725243	4.69307	2.81571	6.39316	1.05547	3.03045	4.75	3.31542	3.66018	1.92399	5.1036	7.80908	3.08142	4.71427	6.44025	1.38595	1.9325	1.34556	2.13027	0.791054	7.99528	1.32073	3.60648	1.85804	1.09947	6.7403	4.30078	4.34525	2.84305	5.5253	7.59183	7.17557	8.17433	1.99635	6.837	3.64248	0.959839	5.52966	4.97736
DO32932	4.58507	7.05263	4.65209	3.47682	7.74917	4.29959	2.98512	6.89326	1.69602	5.13292	0.802647	4.26863	1.78045	4.91445	2.11673	3.14421	4.73735	1.71863	2.63821	1.56585	6.34642	7.41079	3.50164	5.30634	5.80665	1.23478	2.81632	1.02862	1.79699	0.647099	7.96239	1.04918	3.59933	2.43676	1.51526	9.69177	4.53666	4.97235	2.81858	4.50796	6.66822	7.97689	9.26432	2.92408	6.06681	4.6596	5.56128	6.25604	5.07318
DO32936	2.84355	5.89169	3.31709	5.18105	4.03557	4.3503	2.771	7.23942	3.63931	5.63434	2.04886	4.52182	1.28998	7.4169	0.845933	1.72048	3.87833	2.2842	3.37303	4.37094	6.07303	8.16511	1.26444	6.78845	6.51777	1.51633	2.23531	1.21158	1.30645	1.31815	7.26657	0.554277	5.14669	2.67511	1.76029	5.46162	2.66034	2.74394	2.64097	5.37209	6.95306	6.84038	5.98496	4.09427	5.63258	3.0603	1.45885	6.28798	4.91783
DO32940	3.69271	6.86535	5.38882	4.82232	5.63268	4.17843	2.78593	6.314	2.07965	6.14681	0.653813	4.71355	1.65017	6.33451	0.995366	2.099	4.85233	2.43559	3.52762	0.785774	5.67511	7.80908	4.46056	6.76298	6.02358	1.43086	2.96372	0.828426	1.07212	0.91216	8.86461	1.68192	4.88265	2.73331	1.34344	5.82407	4.20139	3.75726	2.00885	6.29424	9.09172	8.73905	8.26996	3.11738	5.3331	3.4133	3.28746	6.23971	4.94856
DO32944	4.3823	8.06785	3.06572	3.82139	5.21548	3.79444	2.54066	6.12559	2.40905	4.53619	0.866126	3.98713	2.19522	6.78693	1.43083	4.12053	4.81292	4.07609	3.07683	1.30624	4.40602	5.67378	3.68609	5.77433	5.36128	0.995699	4.62354	2.87475	2.18152	0.787784	7.12571	1.612	3.66795	1.76236	1.21337	5.92064	5.9555	5.27483	3.91617	6.16556	6.83759	9.72713	9.74408	0.817093	2.06598	4.68291	0.820997	6.72761	4.49537
DO32952	4.14395	7.8236	4.77535	3.74088	7.69419	4.37652	3.07524	6.57041	1.78039	4.45906	0.684369	4.12109	2.22743	6.63866	1.56678	2.05459	5.06295	2.50131	3.60583	1.38868	5.81625	7.75222	1.59566	5.94741	6.25375	2.07719	2.68037	1.25453	2.90271	0.744771	7.99479	1.06039	4.87627	2.42052	1.26258	8.15536	4.23551	4.35548	3.69804	5.08916	7.00762	7.60761	8.41296	1.99572	5.68556	8.12122	4.8407	6.47034	5.08496
DO32956	4.38006	7.37279	3.24928	3.97625	5.69532	3.68845	2.462	6.73049	3.86277	6.00563	0.719714	4.06733	2.17894	6.6372	1.02378	2.01035	5.07606	2.67885	3.03995	1.02075	5.82206	6.62538	2.85444	4.93388	5.28773	0.959575	2.71956	2.15493	2.99959	0.90133	8.02605	1.12912	4.8071	1.58316	1.95921	7.14941	4.98267	5.31706	2.85848	6.05882	7.19658	9.9597	9.16702	0.945636	4.94705	3.88104	1.37878	6.39422	4.78797
DO32960	3.60116	8.26633	5.5076	5.06675	6.83754	2.35763	2.88874	7.41345	2.81916	5.61997	0.720274	5.61941	2.03681	6.95279	1.20995	1.5852	4.19839	1.95923	4.32898	1.62397	4.30737	5.39314	2.88419	4.62608	6.14438	1.46103	1.1422	1.02128	4.88295	0.682683	7.42374	1.02005	4.01672	1.63666	1.06886	10.9363	3.56899	3.96713	3.00806	5.6607	6.51783	8.28228	8.1808	3.07223	4.26258	4.88221	1.17035	6.46943	4.93261
DO32964	4.67068	7.01415	4.10638	4.90604	6.6704	2.57947	2.41419	6.84655	2.52654	5.97146	0.71739	4.52493	2.75576	6.5473	1.6556	2.54705	4.44274	3.437	3.12259	1.51209	4.76196	7.74657	3.48203	3.48569	5.70954	1.37504	1.8185	1.7348	1.94885	0.572105	8.24464	1.2993	2.99504	1.40649	1.39194	11.4595	4.54269	4.43873	3.50157	5.85371	7.8153	9.04413	8.83218	1.89103	5.50242	4.4843	2.19828	6.48588	4.82339
DO32968	5.29937	7.70655	3.42302	4.55389	8.56409	3.41984	2.68294	8.33989	3.55193	4.63462	1.55716	4.24592	2.10595	7.25759	1.40794	4.79458	5.76706	1.27956	4.0369	1.34928	6.28002	6.5645	2.49667	6.18651	6.27627	1.28862	4.41222	4.58522	1.30835	0.611462	7.72826	1.08058	4.53919	4.47514	2.16687	8.6146	4.9085	5.3987	2.45151	6.31117	7.90444	5.89418	8.23598	3.04925	5.55804	4.6703	2.43373	6.33408	4.80685
DO32972	4.44669	4.32061	4.17785	3.51772	5.32161	3.24594	2.25542	6.98802	1.88261	5.20178	0.704313	4.20731	2.10527	5.77886	1.12703	1.88738	4.99562	2.46932	4.53786	1.61583	5.5583	6.92162	2.81606	6.00917	6.49084	1.19561	2.06173	1.54198	5.20792	0.689334	8.11422	1.27822	4.34903	2.25691	1.68217	7.98511	4.65238	4.04411	4.60642	5.15362	8.57662	6.62881	8.14009	2.10822	5.57649	3.76505	0.874942	7.02386	4.85988
DO32976	4.9841	7.34134	4.60624	5.56549	3.11671	4.99367	2.56965	6.52567	4.31572	6.19971	1.55788	4.41715	2.38447	6.62853	1.11681	2.01778	4.68623	3.0029	4.0809	0.908131	5.84781	7.06055	3.99664	5.483	6.7963	3.22046	1.02006	1.59976	1.56875	1.32479	9.22796	0.904191	3.38496	4.57026	3.83671	5.21015	3.44461	3.4899	2.95179	6.38681	8.44794	7.08718	8.23598	1.30674	6.06162	2.09557	1.02396	6.07135	4.98592
DO32980	3.48357	4.41252	5.08201	5.37925	7.20788	3.83579	2.22423	6.91183	1.95293	4.90977	0.991558	4.94575	2.44291	6.92884	0.986595	1.59698	6.31999	2.6267	4.23648	1.6285	4.4872	7.03534	4.82263	5.87362	6.43792	1.39608	2.62137	1.19849	2.67964	0.819411	6.48901	1.04898	3.37253	1.18418	1.25311	10.2839	2.18678	1.46211	2.94072	3.67103	6.60735	3.50237	7.21975	2.44213	4.92854	8.23843	4.34964	6.91839	5.1735
DO32984	3.15142	7.82761	4.86796	3.67105	6.47041	4.39758	2.72923	6.76968	2.84119	5.78892	0.811951	3.95187	2.86062	6.51391	1.42061	1.92764	6.23584	2.3952	3.03429	1.89251	6.86415	7.38293	3.26752	4.987	6.07519	1.26029	2.56026	2.24001	3.36029	0.809814	7.45374	1.01017	4.17997	1.95733	1.34038	7.76316	4.16751	3.99766	3.10985	5.32146	7.56456	8.2096	8.12202	2.30244	6.19795	5.53122	2.93371	6.9375	4.60805
DO32988	4.40157	5.21999	4.00644	3.27168	6.55607	4.79886	4.19817	7.29833	3.56195	3.93234	0.822082	4.60677	2.75472	6.9642	1.06356	3.14294	4.47927	2.71553	3.25474	1.72637	5.25437	8.52839	2.08961	5.33076	6.45331	1.0933	2.56026	1.29136	2.14419	0.818775	7.80662	0.948014	4.56629	1.58316	1.67633	7.48243	4.69853	3.99404	2.88261	6.28831	6.52341	7.71499	8.49261	2.58724	5.43173	5.11943	2.90849	7.51877	3.96066
DO32992	4.66885	7.83064	4.95144	3.58807	7.66563	4.48499	2.73636	6.61526	2.66873	4.63263	0.639369	4.25053	1.72245	7.06439	1.34464	2.77287	6.33197	2.00395	3.23787	1.13945	6.08703	6.82004	2.53641	5.03009	6.61293	1.18567	2.47988	1.50946	3.03233	0.611373	7.46512	1.25268	2.97111	1.58983	1.36339	9.05501	5.11328	4.30509	3.52544	5.48354	7.82463	9.44203	9.501	2.03342	6.53892	4.43095	4.96828	6.77719	4.68153
DO32996	4.48676	6.53393	4.15674	4.41326	6.22508	5.12944	4.23808	7.92597	2.65994	4.98346	0.534983	3.9614	1.21672	5.8923	0.986839	2.33447	5.88276	3.55303	3.14255	2.05871	4.42587	7.25993	2.70339	6.03078	6.78674	2.83519	3.41257	1.96314	2.03099	0.771663	6.93306	1.62853	4.69957	2.55982	2.08116	11.1356	3.49757	3.8428	2.71514	5.60441	6.81617	6.78852	6.99409	2.64818	6.58905	2.99301	3.51509	5.92198	4.579
DO33000	3.37445	6.61232	4.56513	4.01605	5.74399	3.8363	3.42975	7.04293	4.89713	4.55403	0.695213	5.05966	2.27537	7.46688	1.0092	2.19748	4.6977	3.18797	4.01526	1.3981	4.17692	7.66383	2.09315	4.8557	5.91762	1.49362	3.13519	1.2598	2.49236	0.628477	7.25973	1.05071	2.85531	2.36395	2.38255	8.26249	3.69827	2.22945	3.54277	7.0385	7.19269	7.24991	6.53475	2.65471	1.57464	3.61895	1.71605	7.08154	4.73785
DO33004	4.62876	6.98099	4.56204	5.66586	3.45511	5.03981	4.1481	8.06094	4.12715	5.00542	0.69066	5.03315	2.57984	7.61234	1.68773	3.09093	5.32729	4.46821	3.37719	1.43895	5.50539	7.90357	4.82444	4.65548	6.83881	1.80497	4.37805	1.37001	2.25674	0.634322	8.50275	1.14416	2.94164	2.61393	1.96487	8.39303	5.02382	3.83196	2.90711	6.8438	8.15733	8.50655	8.50025	2.37829	5.14538	3.27275	0.69707	6.85009	4.31228
DO33008	4.29451	7.31567	6.13584	4.95454	5.65131	3.41804	3.23488	6.93402	1.35815	4.28924	0.641025	4.69891	2.17834	6.71018	1.32551	4.46766	4.49913	1.89437	4.33241	1.83995	7.01047	6.77387	4.94059	4.008	6.81247	1.16369	1.60131	1.18121	2.90363	0.764484	7.73198	1.13504	2.60025	2.20977	1.22561	4.93418	5.0037	4.27003	2.90875	5.27885	8.65734	6.5585	9.02686	1.88126	5.90242	3.92252	1.30537	7.62872	4.38622
DO33012	3.71966	6.4214	4.31709	3.51809	8.7883	2.77214	2.81847	6.90233	3.06278	5.01505	0.995547	4.40761	2.96499	6.41211	1.54317	1.12454	6.76215	2.07541	2.71206	1.03447	6.09718	7.29238	1.65605	6.786	6.61539	3.22339	2.89622	1.96773	2.22042	0.607101	8.45434	1.56116	3.85174	1.29663	1.57347	11.5022	2.03554	4.03661	2.13438	4.01367	5.98483	7.56488	8.21117	0.727193	5.15366	5.22291	4.57451	6.26945	5.12596
DO33016	3.03037	3.60982	4.65209	2.47076	4.53474	4.05711	2.65889	6.74154	2.39926	4.22888	0.645126	5.88738	4.4044	6.35736	1.01325	1.25716	4.88425	3.27924	4.51386	1.39982	2.43612	6.21624	6.69423	4.90974	11.7319	1.64995	1.10934	1.90994	1.12835	0.829298	6.57487	1.4295	2.83404	1.4486	1.27694	10.8519	1.43006	0.170382	3.16771	4.99308	8.05085	2.5833	4.79595	1.80527	2.47746	4.74645	4.49186	6.48783	6.29277
DO33020	4.26825	7.64339	3.84785	4.05483	7.22714	3.81571	3.89877	7.39604	3.04628	4.81586	0.85194	5.36872	1.53635	6.44961	1.82706	3.04393	5.47984	2.70546	3.56724	1.26801	5.70181	6.97932	2.1815	6.01429	5.83771	0.903252	3.96317	2.78048	2.91948	0.716801	7.2934	0.731012	4.43323	2.65342	1.63259	7.12894	4.21777	4.34048	2.69578	6.64255	7.22121	8.24107	8.17963	1.94771	5.836	3.96782	3.80841	4.78384	5.38392
DO33024	3.55848	3.77943	3.61823	4.7451	8.15554	2.88833	3.246	6.77873	2.94799	5.40483	0.843544	5.31928	2.37185	6.62011	1.08176	2.80854	6.45188	3.03686	4.14847	1.80184	6.53396	8.31654	3.38025	6.27094	5.4404	0.669031	1.78143	2.10391	3.18454	0.967283	9.15236	0.957394	3.64774	2.4058	1.28939	10.8334	3.0005	3.61215	4.25424	5.35716	7.93632	4.06322	6.57845	1.44739	4.70091	3.1468	3.9942	6.72384	4.31265
DO33028	3.4763	6.59697	4.43688	5.45644	5.0857	2.63952	2.62158	6.83837	1.15943	4.24335	0.898139	3.94747	1.5677	5.89297	1.21539	0.968626	4.88612	2.02325	2.58	1.57203	4.35836	5.51143	5.42273	5.47289	5.45435	2.95936	2.06673	1.50176	1.44757	1.06925	6.59551	0.880793	3.56833	2.07705	1.45124	7.2433	2.45469	2.26888	2.41958	5.46779	8.51894	8.0606	7.16109	1.73223	1.70487	4.04016	3.24582	5.37409	4.92697
DO33032	5.72104	7.07707	4.27019	3.50541	1.86072	4.7061	3.41133	7.36072	2.61807	4.63975	1.06638	4.23845	1.72035	6.67129	1.16946	3.80227	4.37778	2.24385	3.01245	1.19095	4.86018	7.91862	2.95988	5.39233	6.24094	1.51386	2.21018	2.37702	2.40533	1.23825	7.82813	0.841313	4.26243	2.58035	1.35807	8.42103	5.21348	5.32054	3.23708	5.39738	7.90327	8.15054	9.80037	1.89436	5.89589	1.70884	0.964093	6.7361	4.52152
DO33037	4.19263	7.61797	4.62159	4.7626	7.27605	4.61569	2.82997	6.24793	2.48656	4.11976	1.58715	4.70165	1.88237	6.62229	1.86342	3.796	6.48591	3.59251	3.72771	1.19172	5.13046	8.08003	3.01937	5.3974	5.78217	2.00989	2.14429	2.46017	1.99193	0.998959	7.04622	0.857839	3.90629	1.71596	1.73892	7.93463	5.90187	4.37701	2.71862	6.41453	6.03109	9.02033	9.54607	2.02296	4.72747	3.35302	4.11171	6.2514	4.22158
DO33042	2.292	6.02201	4.23373	4.65517	6.77299	3.73699	2.87735	6.67417	3.27928	5.06403	1.05916	3.77857	3.23536	6.63371	1.06013	2.02427	5.01283	1.93803	3.02406	1.68023	6.81246	7.70278	1.40223	6.6098	6.44462	1.94454	1.59132	2.99397	0.763484	0.801331	7.33979	1.17411	4.6281	2.36093	1.6559	11.193	3.21193	2.52336	3.01183	5.14582	7.70217	6.60786	6.48853	1.714	7.45705	4.10432	1.95373	5.92933	4.9281
DO33063	5.37591	6.40919	5.09177	4.25452	7.09599	2.99369	2.98945	8.2277	2.51937	4.3028	0.843067	5.46348	1.86347	7.14102	1.58994	4.30953	5.89567	2.05447	4.29914	1.41423	5.58108	8.86087	3.15532	6.03564	6.26065	0.622974	2.30191	4.2952	1.90036	1.14298	7.39314	1.00723	3.85002	2.05266	1.71166	9.95801	4.85231	3.89375	2.77789	5.70471	5.72494	7.41353	8.61084	1.75529	6.35693	4.95388	6.28219	5.27419	4.32021
DO33070	5.37976	5.67699	3.77257	4.07703	6.41237	4.79985	2.9503	6.01486	3.79076	5.37178	1.19146	3.406	1.69281	5.78346	1.03257	3.24783	4.89465	0.817956	2.9592	0.933203	4.74375	7.35365	3.56233	5.23623	5.7372	2.03923	2.38592	1.09847	1.49035	1.38054	7.95521	0.677738	5.32777	2.77328	1.50883	7.59142	5.20778	4.45992	3.47946	5.33047	7.8987	7.02414	10.2716	3.01563	6.07667	4.34655	2.59769	6.31104	4.74207
DO33077	3.81188	6.40919	3.58267	3.00864	5.4479	3.2537	2.69509	6.72101	2.51083	4.5275	1.06488	4.5368	1.95081	8.07351	1.58085	1.47112	4.64836	2.90983	4.74521	1.76826	5.72561	7.00557	2.39305	7.38044	6.70234	1.8721	2.08852	0.876258	3.21497	0.87126	8.36221	1.51516	3.65372	1.84414	1.38565	11.4015	3.56365	4.30693	2.80668	4.35602	6.33335	7.98306	8.49766	1.27859	5.36699	3.73333	2.20553	6.10131	4.63348
DO33084	5.05212	7.64339	4.42264	4.49837	5.72696	2.45505	2.31682	7.28168	3.50694	6.50449	0.840202	4.24592	2.35733	6.44135	1.11252	4.39008	4.81932	3.1935	4.18726	1.30648	7.31116	6.21155	3.83585	5.38848	5.69894	3.74792	2.82668	0.976868	2.19959	0.622709	9.0207	0.936489	3.15222	1.71192	1.86537	6.19999	4.83989	5.29517	2.6858	6.37766	7.94566	9.20254	9.36556	1.77469	7.00337	3.74226	1.08938	6.80188	4.77297
DO33098	5.12918	8.10816	4.24548	2.40846	8.18989	3.42604	2.60671	7.43702	3.99895	5.0722	0.9125	4.58654	2.16351	7.3635	1.78573	3.30311	4.88121	1.70745	4.44433	1.37989	5.93348	6.72575	1.73121	6.32613	5.97224	1.00873	3.26132	2.1625	2.61199	0.692731	6.74822	1.39664	4.70778	2.541	1.76832	11.2865	5.8971	4.8978	2.8536	6.37392	5.37996	9.62441	9.15112	1.59035	2.3608	2.94867	4.12353	7.03297	4.72228
DO33105	4.95465	6.78939	4.87734	5.00892	4.02698	4.45093	2.72676	7.84602	3.99206	6.26693	0.609117	4.57058	3.40263	6.56195	1.05966	3.85041	6.62199	3.94909	4.35413	1.32973	5.91085	7.93625	3.30776	6.42638	7.12499	1.38997	2.60726	3.23091	2.66705	0.526736	9.46685	1.34809	2.66347	2.58136	2.22748	5.92833	4.52899	4.16206	3.19003	6.11737	8.22459	7.17325	8.51558	2.445	5.80807	2.53995	0.73317	7.0579	4.94193
DO33112	3.48285	7.62954	5.47362	4.02747	3.36898	4.18178	2.96073	6.14304	1.95586	5.50488	0.579992	4.42651	2.32075	6.57525	1.52633	1.17875	5.70307	2.62642	3.80173	1.06239	6.37306	7.85637	3.3115	5.68816	6.16853	1.11636	2.67988	1.53483	2.6134	0.80175	7.09174	1.17107	5.38891	1.92821	1.17572	6.96448	3.11218	3.59271	3.27531	5.42551	7.88503	7.37287	8.10654	1.5887	5.66679	2.52564	1.05555	7.71286	4.9389
DO33120	4.63058	5.53891	4.71356	4.44787	5.71967	5.77191	5.24016	6.78575	2.99076	5.8402	1.06704	4.81319	1.41214	7.21478	0.932248	4.27127	5.23659	1.61156	3.79332	1.51274	5.94232	8.51194	3.6901	4.91831	6.75147	2.27335	2.40928	1.95155	0.87625	1.89436	8.90067	0.812917	3.61927	2.62956	1.89232	7.45859	4.72609	4.23518	3.84847	5.17733	8.37482	8.52491	10.1843	4.63561	5.37709	2.02729	2.13774	7.86103	3.21857
DO33128	3.26436	6.7917	5.12981	4.27198	6.71586	3.01931	2.92218	6.18256	1.91501	5.92295	0.89026	4.97441	1.99093	6.90437	1.5179	2.92426	5.23425	3.41221	3.76615	1.13516	5.80243	7.55151	5.79292	5.25903	6.03776	1.56909	2.09427	4.07487	1.74108	1.03024	6.2025	1.10557	5.3473	1.58316	1.3597	6.07068	5.05168	4.46577	3.75724	6.29843	6.61197	7.65183	8.68609	1.4975	5.43204	4.57702	3.02778	8.04535	4.94736
DO33136	3.16493	9.46032	3.26747	3.05194	8.07855	5.44944	3.37381	7.6558	3.46857	4.20358	1.1476	5.03829	1.79542	6.52086	0.939027	2.39696	3.91324	1.42175	3.1217	1.09433	4.69888	6.51899	2.1586	5.07781	5.6222	1.81865	2.4085	1.32142	1.87397	1.39128	7.42067	1.19323	4.22975	3.151	1.37323	8.58981	3.81913	3.02862	2.72046	5.65598	6.50746	7.55461	7.16683	2.29669	4.45956	2.37104	3.23173	5.96521	5.23175
DO33144	3.80603	7.82251	5.07234	4.29057	7.80179	2.97416	3.0744	7.6076	1.70663	5.25121	0.779962	4.82179	3.44904	5.85199	1.26166	2.45885	4.77841	3.1049	2.891	2.44897	5.16291	7.49175	2.7304	5.59042	6.37482	1.12069	1.84773	0.90549	2.05913	0.691816	7.02039	1.83507	3.34794	2.58324	1.83117	7.54485	3.95029	4.25011	2.73653	5.48314	8.07056	8.18057	8.03971	1.46178	6.69615	7.16773	5.48879	5.22226	4.55931
DO33152	2.33841	5.2672	4.25164	4.13819	7.20843	3.68712	3.60321	6.7387	3.93755	3.40023	0.991861	4.07764	2.60012	6.13785	0.964934	1.21659	5.0541	1.87617	3.34634	0.797079	4.64374	6.5792	0.686764	4.4282	7.05735	1.62297	1.14769	2.46932	1.6557	0.545229	7.23482	1.25991	3.54286	2.47151	1.78521	11.2148	2.04719	1.87171	2.81623	4.78778	7.04656	6.36433	4.98564	1.68937	6.31942	4.27613	2.8117	6.55928	4.90088
DO33160	4.30919	4.56934	4.27135	3.38647	6.79295	3.73091	3.39104	7.70799	4.22563	3.73678	1.11019	4.48889	3.17843	6.04234	1.52243	2.03505	5.65589	2.87684	4.23037	1.1486	5.11163	5.79981	1.08483	4.45692	6.66588	1.54481	1.64084	1.28892	1.53032	1.15794	8.43921	0.735099	3.27198	2.25538	1.41419	9.5023	3.6482	3.37361	2.55706	4.65269	7.68051	4.34664	6.85647	2.1033	5.57336	1.73069	2.29474	6.96151	5.04581
DO33168	4.84991	9.72082	4.6607	4.08976	4.17125	4.45237	3.31616	6.71555	3.22594	5.20967	0.707203	4.80705	2.75434	6.06925	1.74692	3.23497	4.72365	2.40503	3.25146	1.55686	6.99506	6.53807	3.06996	5.56712	6.31678	1.39838	5.03723	4.63435	2.33515	1.30254	7.53488	0.61662	3.33532	3.06411	1.65012	1.42447	4.03924	5.3478	3.08541	6.18538	5.72731	8.20911	8.58712	2.38522	3.39535	2.48998	0.679278	6.65455	5.43244
DO33176	3.65038	6.69608	4.31895	3.81503	3.59641	5.09747	3.10043	6.01385	3.33418	3.15104	1.20387	4.08572	2.58082	6.76844	1.12042	2.47728	5.14918	2.8975	2.95054	1.09447	5.447	7.57164	2.3789	5.50843	6.53087	0.14467	2.58259	0.809778	1.25628	0.823702	8.37481	1.67905	4.86562	2.74583	1.4589	2.95628	4.16653	3.71558	2.84369	6.65559	6.33548	8.3631	8.22036	1.3767	5.62079	1.97831	3.46483	6.24133	4.90306
DO33184	3.07761	4.92589	4.92298	1.50256	4.17588	4.05518	2.92129	6.35497	3.5742	2.62612	0.718559	5.27753	2.98511	6.74194	1.38317	1.98297	4.32058	1.90548	4.15782	3.96938	3.70056	5.74381	2.48737	5.70933	6.45507	1.42534	2.09239	1.21758	3.58347	0.633261	7.12097	2.17517	5.00467	2.25255	1.61795	7.23543	2.85415	3.92581	2.62471	5.94409	5.4194	7.49527	8.0813	1.40202	5.16713	2.33356	1.11458	7.07574	4.56343
DO33192	5.74953	6.77138	5.49008	3.34218	3.56707	3.38471	3.20238	7.05941	2.694	3.96177	0.757067	4.98592	2.57227	5.80457	1.34497	4.06994	5.69682	5.51882	2.33771	0.721166	4.22448	7.11341	3.80518	5.77759	5.76545	1.23415	4.03563	1.22089	1.91178	0.734933	7.58324	2.31947	3.58576	1.97818	1.22838	6.76619	3.93332	5.66365	2.34581	5.70805	8.15487	8.16647	9.77879	1.98172	6.5821	1.90322	0.846749	6.20045	5.11183
DO33200	2.97863	8.32067	4.8585	5.82701	1.05342	4.24529	3.03917	6.6758	1.73704	5.70152	0.84976	5.19218	1.65115	7.20225	0.722685	1.37434	6.00336	2.50104	3.39437	1.66113	4.53624	8.10082	2.81256	5.23591	5.98763	0.754696	2.1555	4.5523	1.8561	0.775231	7.07199	1.43493	3.37253	1.57656	1.34354	5.67287	1.6669	3.26312	3.18343	5.06574	7.3201	6.31498	6.78272	3.42957	2.11534	2.23596	0.442193	7.31893	4.87173
DO33208	3.27172	6.95132	5.6673	4.09547	6.81517	4.2256	3.85013	6.3591	2.21365	4.69436	0.897348	4.68575	2.10953	4.95549	1.12881	1.3829	6.95929	1.64079	2.92208	1.54968	5.48417	5.58598	2.15176	6.0641	6.31386	0.5781	1.95399	1.28654	1.99795	1.01709	5.73181	0.932487	4.76366	2.42269	1.50781	9.69664	2.92166	2.90226	2.73215	4.80759	7.24778	5.80882	6.86935	2.75572	5.73291	1.84861	4.30847	6.60453	5.08877
DO33216	4.89092	5.71217	4.16343	1.95384	5.54284	4.77747	3.9937	7.53427	2.58551	3.99593	0.906119	4.57169	3.37616	6.30957	1.36528	3.3165	5.44178	3.16668	2.30051	1.35619	4.30808	7.88995	2.52446	5.42303	7.66557	2.61327	1.66532	3.72009	3.08074	0.910349	8.44821	1.05723	4.53197	2.3211	1.76326	6.7423	3.53021	4.47225	3.14456	5.97495	8.08871	7.38855	8.28613	1.85269	6.23803	4.12312	1.03953	6.16824	4.63955
DO33224	3.05259	7.39433	4.34122	4.57918	9.39943	4.08191	3.42084	7.37385	3.36701	4.44469	0.578412	4.12304	2.78431	7.07143	1.16445	2.78991	4.34404	1.6731	3.59027	4.43192	6.27362	7.47461	1.64328	5.09763	6.18309	1.67612	2.23531	2.33422	1.07976	0.655734	7.50635	0.926639	4.17733	2.41578	1.78023	10.6818	3.74077	3.83342	3.27478	4.73163	5.92027	7.30169	7.1425	2.30859	5.70103	6.30502	4.9794	6.11849	5.13025
DO33232	3.21409	7.60669	5.60459	4.94874	8.43736	2.57873	3.26395	7.53799	1.3736	3.1593	0.764964	4.38143	2.44711	6.00728	1.06813	1.23302	6.30124	2.30244	3.17931	1.95801	5.70896	7.26093	2.77944	5.34584	6.67813	1.0395	2.13014	1.05036	2.8159	0.91638	7.91149	2.84691	3.14961	1.7571	1.50128	8.62238	1.46996	1.60083	2.70813	4.54375	7.73954	5.53661	5.01242	1.01528	6.64889	4.46172	4.66622	5.13091	4.02178
DO33240	3.53351	6.61232	2.72128	5.16997	5.32445	2.43408	3.48179	8.12414	3.26216	4.9192	0.888078	4.68006	2.61713	6.06853	0.959931	1.77742	5.48716	3.58991	2.30168	1.33516	7.74807	7.20412	2.10411	4.43075	6.00491	5.38725	2.70037	1.60862	1.59585	0.576323	7.70383	0.835974	3.80393	2.4914	1.37729	6.95575	1.53396	2.70495	2.1676	4.90459	7.65123	7.14462	6.00053	1.35616	6.80208	3.37633	3.67215	5.71806	4.98856
DO33248	4.33505	5.90062	3.72063	2.43298	4.91561	4.82183	3.08778	6.42094	2.85895	4.34956	0.766158	4.21381	1.35185	7.72976	1.1628	2.40073	5.66769	1.73829	4.42111	1.14946	5.44501	5.4657	2.92685	4.38825	5.81713	1.29526	2.3469	2.95982	2.08349	0.748849	6.53744	1.47077	4.21583	1.88733	1.42037	7.4811	4.10865	4.15993	2.60269	5.09711	7.81018	8.27909	8.88348	1.30185	3.95606	2.25725	1.08803	7.27624	4.82937
DO33256	3.54946	6.93863	4.21271	4.20862	7.11704	5.32904	4.00308	6.79785	2.73035	3.90395	0.855896	4.20198	2.116	6.11393	1.30819	2.82967	5.12432	1.46757	2.6083	0.902448	6.54937	6.97503	2.96579	5.13892	5.97	3.23078	1.36776	1.80465	1.77968	1.07375	8.95182	1.02784	3.95967	1.99691	1.15988	9.72322	4.26522	4.14043	3.20679	5.17777	7.5858	8.18658	8.35169	2.36101	4.86843	4.46814	1.8382	7.26607	4.56493
DO33264	1.95988	5.32045	5.07745	4.3845	2.34666	4.63579	3.53771	5.78645	3.20526	3.54546	1.0758	5.3574	3.67895	5.49117	1.19936	1.14675	4.63437	2.14836	2.64016	1.97756	3.3659	7.12308	2.26062	3.49158	6.53654	1.29505	1.84371	1.8723	1.66114	0.741701	6.6732	1.53933	4.9731	2.26556	1.43095	9.59398	1.51856	2.58977	3.70341	5.12573	8.08871	6.22947	6.16817	1.11913	4.28475	3.49616	0.850158	7.89805	4.70193
DO33272	4.717	8.43154	3.86588	2.90146	8.90969	4.05538	3.77923	7.34302	2.86555	4.55661	0.868996	5.09467	1.84	5.56386	1.02585	3.20937	6.04444	4.44789	3.19185	0.848087	4.9857	6.81519	2.93468	4.80468	5.92991	1.66337	4.60507	2.26479	2.42957	0.982346	6.41886	1.20224	3.98868	2.24841	2.03591	11.3721	4.18694	4.89139	2.10354	5.6653	5.59095	8.35247	8.35759	1.86589	3.28224	3.32523	5.05166	5.22447	5.51727
DO33280	3.22265	7.35268	3.0177	3.56592	6.68072	4.70146	3.0626	5.89663	3.47925	2.77865	0.69616	3.92088	2.21273	6.38051	1.43785	2.59214	4.83392	0.906457	3.78334	5.16817	3.53031	2.25672	0.872142	6.27816	6.10577	2.22663	1.66342	3.57218	1.44321	0.803636	5.61309	1.3247	5.32992	2.04232	2.63713	9.12083	4.44007	4.09148	4.50086	5.76578	0.914073	8.56499	7.7558	1.34676	6.28732	1.61727	5.42424	6.81453	4.5426
DO33288	4.05775	5.63428	5.60971	4.68166	3.14978	3.84501	2.65667	6.2125	2.59366	5.93413	1.41646	4.48774	1.92861	7.82345	0.80261	1.98523	4.763	2.05858	2.17876	1.32238	5.73405	8.12268	3.54666	6.53459	6.75341	2.61327	1.41989	1.18071	3.34472	0.407635	8.29656	0.969219	6.0849	3.661	1.66303	9.84814	4.35176	2.96275	2.74495	5.61444	6.88503	7.08718	7.1262	0.681916	7.00626	1.04125	1.12684	6.41228	4.68571
DO33296	4.44339	8.97471	4.66037	3.08258	8.37177	4.1801	3.09729	6.532	3.84099	5.13768	0.943315	4.10783	2.07131	7.1974	0.962346	4.83807	4.13867	2.92277	2.82944	1.82828	6.27677	6.31243	1.74414	5.3152	5.68284	1.1989	1.52002	2.68507	1.26169	0.76346	7.29436	0.889932	4.97251	1.75437	2.34137	10.5524	5.24171	4.49665	3.12831	6.35173	5.99748	8.65485	8.58443	2.07666	4.86459	4.24502	4.19816	6.34526	4.89898
DO33304	5.93508	8.44633	3.08076	5.40707	6.56801	3.99951	2.61731	7.68124	3.88804	5.29948	0.744699	4.45984	1.98588	6.65433	1.21424	5.17266	5.2126	2.93914	5.00683	1.14719	5.52631	7.63325	2.90124	5.39869	6.26179	0.825586	3.63005	2.81281	1.24228	1.63779	6.91571	1.00717	4.09408	1.25674	4.4469	7.06707	5.70326	4.49559	3.54863	6.84923	5.88504	7.40657	8.63863	2.83545	6.10904	3.01437	2.97308	6.46498	4.30032
DO33328	3.91718	8.63831	4.58331	5.66959	9.02231	5.00724	2.82661	6.37237	2.94447	4.51003	1.46432	3.95187	1.35752	7.05207	0.656682	2.67639	6.59657	2.97701	3.40898	0.750289	5.29778	8.94242	2.18627	5.19551	5.61075	1.13987	1.5466	0.726809	1.74211	1.10154	7.59805	0.844861	5.15711	1.83225	2.76892	8.60213	4.76967	3.91807	3.00186	5.05251	6.74499	8.23286	8.36573	1.68794	6.122	3.10831	5.31439	6.57755	4.61993
DO33336	3.92455	5.97978	4.72168	4.53787	4.13425	4.32159	4.17475	7.38679	4.44023	5.85987	0.724283	5.28485	1.47711	5.87368	1.37507	4.74735	7.3057	1.33253	4.40554	0.453224	5.74442	6.47799	2.04437	5.67285	6.8506	1.27394	5.84961	1.94392	0.267466	0.931808	7.67472	1.72235	3.97607	2.74288	3.16208	7.32882	4.08095	4.21119	2.97437	5.88968	7.7994	5.66912	7.27865	2.78327	8.12219	3.98222	2.97443	6.1429	4.67434
DO33344	3.83783	6.2866	3.99492	5.65607	9.30222	3.9131	3.16903	7.41203	2.85509	4.54331	1.52059	4.81505	1.52644	7.34607	1.23594	3.36981	5.87035	2.86755	3.98719	0.893458	6.00986	8.7769	2.23313	6.61335	6.77391	1.51997	2.37974	1.25766	0.883411	1.08003	10.1911	0.764231	3.44902	3.27388	3.13771	9.83759	2.43904	3.2026	3.92694	4.93005	7.80963	4.25379	6.43575	1.31511	5.60559	5.53368	3.99814	5.82517	5.85844
DO33368	4.34521	5.72022	4.09859	4.44369	6.38133	3.42689	2.77621	6.6465	1.32611	4.63819	0.926761	4.81202	2.83429	5.3302	0.880385	3.17831	4.3679	1.73261	2.23888	1.04484	6.44284	6.4179	2.72278	6.26792	5.22643	0.675002	1.42537	3.80441	2.71082	1.7068	5.56425	0.88697	4.81682	3.28833	2.06151	9.05995	3.39168	3.68549	2.28519	4.50841	6.6594	5.26112	7.65466	2.16462	3.13326	2.75703	2.27529	6.8912	4.87786
DO33376	4.94127	7.03709	3.20316	5.20823	6.41019	3.32077	2.58101	7.65984	3.61274	4.88285	1.48983	4.75368	0.579705	6.39252	0.795889	1.95947	4.66035	2.48445	3.94773	0.297005	7.05729	7.47236	4.23736	5.09474	5.63457	1.82968	1.76087	1.37128	1.9068	1.35315	8.1753	0.77165	4.78989	2.30055	2.49452	6.48304	3.81104	2.44702	2.7072	6.49196	6.76978	6.06243	6.78656	1.24952	6.60403	3.26252	1.47418	5.67135	4.95937
DO33392	3.22558	6.3073	2.08671	3.64919	6.337	3.24831	4.64234	7.39172	4.32965	4.97167	1.77286	4.19843	1.36874	6.73223	0.882351	1.97618	5.69188	1.94735	3.70588	4.89722	4.94757	6.78583	2.68439	5.82982	5.83006	0.46359	2.28232	0.93106	1.00969	1.10492	5.2814	1.94514	4.95351	2.81046	2.34971	9.56389	2.96187	1.77311	3.20524	5.49191	8.21986	4.88075	4.59548	1.73979	7.7456	4.80196	1.56354	5.73171	5.4978
DO33400	2.04286	6.26372	5.05362	4.76629	3.64744	5.3511	2.98031	5.13517	4.44271	4.39896	0.925918	4.68692	2.17826	5.0765	1.083	1.52366	4.83829	1.43252	2.96508	1.20708	4.49482	6.10988	2.85381	6.33415	4.4422	1.21478	1.22645	0.920762	1.66768	0.946895	3.86526	0.39987	6.23872	2.99077	1.39022	9.27144	1.87142	1.87975	3.02975	5.38084	8.24342	5.66379	4.80163	2.15687	5.89695	0.951415	0.769427	8.45188	4.93611
DO33408	5.08616	8.56051	3.99993	3.23619	6.52062	3.45979	3.75544	6.45262	2.9521	4.28722	1.47079	3.64531	1.94918	6.90574	0.831854	3.45597	6.23469	2.67348	2.11563	1.29415	3.58454	8.91693	2.60264	6.10765	6.33348	1.38843	1.66715	1.00745	1.69146	0.719826	7.84866	1.45113	4.70504	3.65441	1.72384	7.65656	4.70449	4.73449	3.67202	4.64598	7.27852	8.01463	8.56889	1.45962	3.81275	1.1778	1.06044	7.05075	3.63542
DO33440	2.13463	4.77917	3.29807	5.01906	9.39597	3.17905	2.26829	6.54385	3.90788	5.45161	0.474871	4.98371	2.68758	6.88733	2.80295	2.03834	4.02308	3.50379	3.31635	0.714016	4.313	5.38546	0.706531	7.72191	5.46879	2.83803	2.12044	1.39265	0.70612	1.22436	8.01259	0.848093	6.02742	2.05378	1.51133	11.3977	3.76799	3.07807	3.92196	4.54165	1.53301	3.88515	7.30689	1.39505	3.82508	6.3281	4.87846	6.31522	5.5651
DO33472	2.61043	8.54465	4.77706	5.0932	4.09265	4.82863	4.27819	7.35432	2.49723	5.58293	0.936659	4.01294	1.67052	6.8561	0.853634	1.71982	5.57683	5.21173	3.7232	1.16962	7.08808	7.72146	1.85509	5.89765	6.27097	1.45347	1.43766	0.969225	2.15651	0.886105	6.86439	1.35577	4.12888	2.54767	1.52734	7.23083	2.47243	2.66487	3.70729	4.58138	8.0287	5.21531	5.42675	2.52694	5.95845	2.03114	2.44307	6.2714	6.02226
DO33480	2.74664	7.33183	3.49722	3.72904	6.43842	5.18268	3.95294	6.92294	2.71156	4.43446	0.727324	3.73266	2.64624	6.59875	1.78252	3.22582	6.04105	1.43724	2.38961	1.35052	3.60666	6.54767	2.41097	5.15239	6.54279	1.11102	1.89274	0.544393	1.06596	0.731854	5.83022	0.757078	5.50715	4.33919	1.68046	9.49582	4.06894	3.7383	2.95723	4.80155	6.81407	7.6286	7.4122	1.66967	5.6197	1.73228	1.79279	7.14243	4.17422
DO33488	3.19111	5.67955	4.80799	3.0741	2.10446	5.06067	4.10623	6.14851	3.39624	5.2841	1.11473	5.39637	2.23234	6.64582	1.52784	2.40394	3.78435	1.65715	4.40996	0.948991	4.06577	4.25726	5.00204	5.35129	11.2935	1.70607	1.83236	3.103	2.29195	1.37375	5.43845	1.17964	3.90815	2.06356	3.05096	10.2742	3.07012	2.42456	3.06107	5.24757	6.55115	7.76431	7.57547	1.35829	4.37943	6.10137	1.49676	6.25991	5.10843
DO33496	2.8565	7.23129	4.88291	5.11405	5.91401	5.3724	3.70548	6.50208	2.23273	4.50718	1.0712	4.47636	1.78502	6.23498	0.902924	1.73016	5.83205	1.57168	2.3862	0.876862	5.19882	8.22527	2.04478	5.62347	7.25446	0.650859	1.53281	1.03633	0.742477	0.733275	7.08293	0.7959	5.3063	3.68395	2.2572	8.43028	3.32639	2.21367	2.64193	5.12111	7.5296	6.99687	6.36704	1.49541	5.71915	2.00957	2.9022	5.37027	3.65158
DO33512	3.27585	3.36563	5.32219	4.17686	5.75823	3.19821	4.26792	5.52842	2.14917	4.07696	0.829792	4.84885	1.5732	7.22106	1.35789	1.58807	7.01735	0.898743	1.53204	0.902944	3.81108	6.53592	1.22425	6.07322	7.4562	2.29692	1.43467	1.85699	0.63137	1.06475	6.19843	1.71227	5.87854	2.63107	1.83914	8.14162	3.90057	2.54466	2.81807	6.44582	7.36534	6.09336	6.645	0.672873	7.30459	3.65962	2.68115	6.82683	5.02344
DO33520	5.70916	6.41791	4.47884	4.01304	4.6157	3.75711	3.57	6.97899	3.60532	4.40167	0.664776	5.48693	2.29636	6.76919	0.770871	4.81392	4.73553	2.14522	3.12899	1.06439	6.03181	6.0354	2.76236	5.31994	6.28733	1.26583	3.45626	1.93553	2.03669	0.73464	7.19368	0.849928	5.16504	1.65092	1.94057	6.3577	5.76141	4.72596	4.31022	5.96831	7.40028	7.0129	8.91313	1.5835	5.56715	4.3782	1.04205	6.48528	4.32021
DO33528	3.17206	7.3952	3.10693	5.1604	5.73541	5.44656	3.5178	6.96693	2.23064	4.50037	0.89683	4.51722	1.10021	5.5463	1.10155	3.24501	7.63838	3.04944	2.99018	1.37458	3.89672	6.93576	3.13394	4.4976	6.34817	2.01872	1.6243	1.11928	1.4064	1.26631	7.26895	1.26605	4.79629	4.22897	1.2282	7.97667	4.31846	3.15101	2.47948	5.20827	6.6624	6.44476	6.82106	2.03659	6.25962	4.31017	4.06014	7.64206	5.49296
DO33536	4.72136	7.39162	4.48913	4.87565	5.22932	4.8517	3.84607	6.12559	3.19151	4.82837	1.023	4.67431	1.9958	6.73223	1.18096	2.4881	6.57486	2.68692	3.50759	1.11224	5.29907	6.23182	2.41423	5.81914	6.39794	1.173	1.72805	1.63584	1.20668	1.9349	8.27055	1.34904	4.31742	2.33319	2.16345	6.80995	5.52656	3.22066	2.97197	6.67882	5.80412	9.44665	9.00715	1.73586	4.29899	2.10976	3.43092	6.25798	4.41358
DO33544	4.6637	6.64344	3.21133	5.01372	6.59862	2.49412	2.93067	7.62879	3.19527	5.16542	1.63247	4.29508	1.98524	6.64863	1.19655	4.09704	4.60621	1.19905	3.32556	0.802121	6.23359	6.27089	2.85279	5.42049	6.11425	2.58299	1.86502	1.17101	2.42184	0.93164	7.45622	0.930017	3.90732	2.01436	2.1012	6.87263	5.62673	4.2629	2.47603	6.56502	7.93156	6.09624	7.99186	2.54712	6.71455	3.63963	0.839441	6.04971	4.85613
DO33552	3.12597	4.51255	4.26602	6.05781	7.51211	5.72136	3.04613	5.15007	2.62249	4.54561	0.856835	5.24479	1.48706	6.25583	2.04305	1.58461	5.36723	1.58225	3.25519	2.06936	6.16202	7.23888	4.70469	6.16668	7.41495	1.47819	1.54838	0.759265	3.17231	1.30267	6.55811	0.693258	5.06438	3.19269	1.19267	8.28566	2.64334	1.78195	2.55451	6.04612	7.44907	4.29786	6.2931	2.34799	8.02872	2.39508	0.964025	7.14949	4.63542
DO33560	4.96858	8.64463	4.24871	4.78243	7.49755	3.96162	3.1119	7.20296	3.24089	4.09697	1.22047	4.32361	1.17884	6.91258	0.851512	4.19147	6.02653	2.00248	4.01798	1.13142	6.35831	7.30885	1.99366	4.99936	5.84869	1.17975	2.2643	1.08315	1.35383	0.740138	8.65761	1.14831	4.49529	3.05676	2.64777	8.41655	4.64135	3.80378	2.31758	6.13166	7.37696	5.82294	7.89854	2.14677	7.06942	4.18164	3.93371	6.83411	4.87092
DO33568	5.05098	6.43441	4.60366	4.80349	10.1242	5.17476	2.92617	7.23942	4.13972	4.65789	0.963586	4.28373	1.92314	6.61292	1.30482	3.77587	7.01581	2.05054	3.64433	1.79493	6.37103	7.70512	2.46212	3.86156	5.81977	1.14541	1.93334	4.76576	0.940103	1.00341	8.02435	1.2335	4.37229	2.22951	2.53451	8.8872	5.40906	4.50768	2.84647	5.70003	5.38363	5.53626	8.78867	1.77139	6.08211	8.96623	6.22399	6.32612	5.36524
DO33576	3.63045	7.07551	4.39831	4.68206	6.59305	5.39774	3.32531	5.61224	2.49235	5.43784	0.587001	4.05279	1.41638	6.76477	1.11429	3.17079	5.4241	1.74645	1.86876	2.97985	6.50492	7.53775	1.93773	3.22614	5.75916	0.874562	1.37655	0.935548	2.09305	0.807274	8.21703	1.8305	5.66952	1.92975	1.58607	6.53525	4.78443	3.99518	2.64827	5.31563	7.4127	7.8025	8.20351	2.93425	6.35275	2.55295	3.01372	6.70887	4.76762
DO33584	5.10538	6.87617	3.62801	4.72634	9.29411	4.67437	3.51003	6.97114	4.62228	4.36785	1.24665	4.95559	2.87418	7.27462	1.56412	3.65952	6.76995	0.951713	4.41925	0.981355	5.71302	7.54712	1.92805	5.1861	6.03496	1.85665	1.23969	1.7787	1.78667	1.6735	7.96513	1.83483	4.71004	2.50256	2.97764	11.0669	4.82654	4.01594	1.77493	4.96363	6.54777	4.67671	7.87227	1.32395	7.13575	2.68887	3.35623	6.09658	5.41838
DO33592	4.31818	6.23094	4.26157	3.98289	8.3631	5.12324	2.91305	6.90528	2.81744	4.51742	0.993338	3.5722	1.96476	7.389	1.76371	3.0302	7.4265	3.40493	3.64126	1.03668	6.94887	7.55041	2.46236	4.84237	6.51655	1.83122	2.79377	4.26164	2.46339	0.995875	9.08829	1.48471	5.17131	2.82842	3.05486	11.2214	4.0956	4.08447	3.04124	5.65104	5.5383	6.12849	8.00509	2.10047	5.61365	1.22627	5.0523	7.94889	4.9978
DO33600	3.38715	6.4925	3.6261	5.72567	2.70367	4.36586	2.73467	7.16108	3.75938	4.79746	1.30275	4.34794	2.64398	6.97859	1.16313	3.2054	7.96968	2.40984	3.68149	3.18563	5.3412	7.69711	2.54048	4.70769	6.43969	1.94113	1.79181	1.93891	0.555296	0.952177	5.59567	1.47716	4.71304	2.56605	2.54658	5.10147	4.36985	3.03498	2.94259	4.90217	6.98479	4.85681	7.36845	1.38299	7.59182	0.699593	1.40359	6.69488	4.70945
DO33608	4.51228	7.72594	2.60962	4.48571	9.16057	4.42367	4.14191	7.62952	3.03901	5.62487	1.29605	3.02658	1.36425	6.61442	0.901331	3.65299	6.38305	1.79002	3.15326	0.58608	4.87331	7.12961	2.14391	4.7514	5.35538	0.956936	2.45598	2.16933	1.48006	0.946699	7.65677	1.21419	4.20765	2.69937	2.40541	11.2369	4.85624	4.48018	3.13683	5.20739	7.04704	5.24611	8.03455	1.55474	5.63424	7.11732	4.5669	6.73814	5.45222
DO33616	3.87685	7.37717	4.26572	5.07651	8.07684	4.59753	3.54618	6.5883	3.56955	4.80158	1.31634	4.25516	1.55999	7.34845	1.32545	3.78834	6.85427	5.85921	3.68149	1.82879	4.48149	7.12699	1.41936	5.3853	6.11972	1.66965	2.80206	2.71758	0.833761	1.63575	6.69935	0.697993	4.17241	3.10445	3.27359	11.1866	4.56964	3.6182	2.86088	5.39106	6.14413	7.30491	7.48246	2.57627	5.02863	2.77197	4.3617	7.20742	4.53331
DO33624	4.06818	6.91166	3.29745	6.39943	6.37719	5.16047	3.15304	7.11897	2.95617	4.32943	1.12428	3.80675	2.75248	6.4442	1.11149	3.18926	4.83744	2.58949	3.99834	1.53775	5.73205	8.38893	2.79822	6.21073	6.30407	2.36256	1.48282	1.14847	1.10035	1.34074	5.86608	1.17946	4.32387	3.14969	1.55074	7.72411	4.67354	3.87906	2.86847	3.58353	6.86569	5.13455	7.45628	2.03326	6.97051	4.4821	2.97058	5.16096	5.07205
DO33640	4.54982	7.40941	4.28469	3.69943	6.57532	3.56126	3.4455	6.71327	3.25925	3.98163	0.737314	4.52536	1.61488	6.0731	0.712645	4.46697	4.31665	3.49244	4.03656	1.28235	5.21426	6.93334	3.84052	5.81633	5.42366	2.10342	4.55993	3.43648	3.06243	1.03237	7.79516	1.26914	3.83108	2.1507	1.53537	8.3652	4.52545	5.5447	3.17116	5.77482	6.87702	9.50772	8.93608	3.03072	4.30106	3.55556	1.40536	6.96721	4.50049
DO33648	5.09429	6.58947	4.12466	4.14315	10.0288	3.42723	3.49955	7.30981	2.68271	4.57861	0.587929	4.53106	2.23188	6.66437	1.19053	3.62661	4.64258	1.86473	3.96268	1.67817	6.0295	6.89636	0.825072	6.02698	6.32564	3.19374	2.10724	1.18502	1.82786	0.90319	7.25531	1.19814	3.96591	3.47647	2.27411	10.2773	4.61687	3.87002	2.33006	4.96649	6.66822	5.62637	7.54514	2.62907	5.80879	3.65801	5.95557	5.56297	5.28225
DO33984	5.10769	6.48393	4.74474	4.99714	5.80933	3.71238	3.89912	6.52836	3.25539	4.69835	0.969839	4.83229	1.47968	6.18681	0.996093	5.03831	4.79613	1.86877	4.09011	0.266786	6.11829	5.90275	4.90951	5.86001	6.55835	1.9968	2.86426	3.28561	2.46238	1.31411	8.01592	1.1744	5.4209	1.98486	3.18973	7.43644	5.67243	4.57004	3.58512	6.48307	7.6629	6.67407	8.86296	2.41597	4.51352	2.568	1.35557	5.94017	4.17382
DO34168	5.49545	8.18096	3.89114	5.19059	5.95355	4.25849	2.76351	7.73574	4.68428	6.15864	1.55996	4.28938	1.3855	7.36602	1.95454	5.17724	3.79144	3.8886	3.91816	1.03432	6.01268	5.83843	2.41423	3.9936	6.31033	2.04944	5.02762	2.56722	1.47445	1.03377	6.37123	1.20972	2.60114	2.90035	4.91422	4.30788	5.4641	4.73006	3.50392	7.30617	5.87606	8.54264	9.20399	2.73849	5.6592	4.19853	1.80172	6.77214	5.56299
DO34176	4.49551	8.68706	4.01774	5.7424	9.82334	5.79116	3.86269	7.08617	4.87892	5.17981	0.770792	4.06387	1.7627	6.73748	1.20645	4.50567	4.90265	1.51891	4.49834	1.55625	6.94708	8.2438	1.13611	4.96629	6.10293	2.0516	3.16408	2.29495	0.627981	1.05606	7.39414	1.20796	3.25139	2.49235	2.54869	7.41693	5.27362	3.82822	2.86221	4.92625	6.79171	7.13587	8.62192	2.34959	5.71008	4.39368	5.24125	6.72539	4.84133
DO34184	5.51402	6.45649	3.75093	3.79657	8.9306	4.75605	3.75194	7.13158	4.23401	6.00802	1.12902	4.07505	2.25873	6.6949	1.1524	6.0283	5.29419	1.89483	3.99167	0.909887	5.99076	6.94784	2.11359	5.08815	5.3086	1.23187	3.53092	3.33286	1.20665	1.26557	8.82293	0.707871	5.60437	2.52531	2.42957	11.3087	6.47663	5.78702	3.89202	6.3311	6.38994	7.56407	9.41706	2.69103	6.06822	3.61138	3.91389	6.33285	4.5675
DO34192	4.06642	6.41726	3.5801	5.37735	8.47995	3.38268	3.65638	7.27711	3.23993	5.04991	0.516565	3.34534	2.88997	6.47698	1.25722	2.49483	5.77359	1.64187	5.3221	1.20432	4.60355	6.20881	3.52748	6.00695	4.61797	1.35437	1.47718	2.11709	1.12926	0.926848	6.55717	1.07208	5.05133	2.29773	1.44835	10.3009	3.30504	4.50554	3.52186	5.73962	7.48012	7.01555	7.98397	3.48592	6.3367	4.61105	4.2235	6.27332	4.20772
DO34208	5.63679	6.7197	3.04497	6.81534	2.37486	5.36785	3.06282	7.87875	3.38027	6.45327	0.633121	4.24554	3.25538	7.09283	0.939694	4.56743	4.91326	4.52169	5.79811	1.36027	6.28659	7.61122	2.12101	5.2415	6.611	2.18515	2.60191	2.26096	1.55642	0.922691	6.59414	0.834912	5.32687	1.1301	4.35539	7.45924	5.80061	5.00752	2.14781	6.45099	6.1861	7.22747	8.71988	0.424702	6.24659	1.95332	1.49234	5.68888	4.42348
DO34216	5.6201	7.09044	3.81021	4.36751	9.65405	4.10791	3.14302	7.05691	4.42251	3.02963	0.792167	3.48684	1.31846	6.50488	1.32577	4.85355	4.41733	2.052	3.61881	1.35589	6.82732	7.04486	2.63688	5.08849	6.0192	1.74417	2.67111	2.78048	2.98421	1.21197	8.53369	0.780691	4.85577	2.92921	2.60535	11.2628	5.95068	5.22456	3.41686	6.02035	5.20135	7.5027	9.06272	2.10064	5.83016	4.53249	5.27737	5.26453	4.7722
DO34240	4.83728	6.61454	3.67164	5.44188	2.0741	5.2311	4.26432	6.93763	2.98043	6.61441	1.18113	3.61273	0.996319	5.92833	0.605004	3.33629	6.3223	3.84245	3.62456	1.61236	5.96053	8.24812	3.50164	6.51064	7.10182	2.50545	1.19151	1.26406	1.10832	1.03466	6.37888	1.22674	4.05713	2.69907	2.23446	7.34104	3.96007	3.46302	3.38898	5.36738	7.79226	5.30059	8.32286	2.39337	4.9684	1.29079	0.965692	5.52132	5.19092
DO34256	5.36313	7.31393	3.93869	3.51809	9.96496	4.75278	3.21925	7.50269	3.00362	4.77766	1.13191	4.25593	1.08988	7.00335	1.1486	4.78427	5.48268	1.79987	3.75629	1.8501	6.40904	7.17406	1.56437	6.31805	5.65129	0.932556	2.07	1.18842	0.925051	1.75514	5.91035	0.733221	5.03975	3.00014	2.08602	9.21302	5.14709	4.8375	3.18586	4.71702	6.48934	8.28069	9.33983	2.26826	5.36519	4.26834	5.73536	6.47644	4.10335
DO34264	2.77863	7.01829	5.03313	3.21921	6.44762	5.26725	4.49598	6.62933	3.40395	4.45156	1.04073	2.8309	1.44173	6.83067	1.22582	2.43886	6.39971	2.94892	4.06386	0.907005	6.04446	7.11432	2.05173	5.91527	6.49937	1.37248	2.21114	1.24401	1.93452	1.73384	7.36427	0.964555	4.65543	5.16781	1.70969	8.71393	3.71242	2.97053	2.99839	5.16243	6.21512	5.23414	6.54073	1.60649	4.40797	0.839108	1.31547	6.58234	3.7384
DO34272	5.35818	7.87585	4.09544	3.9423	8.09561	3.34216	3.27849	7.47164	3.82334	4.16789	0.751232	4.59673	1.15499	7.4505	1.2321	3.94945	5.04044	2.01805	4.69871	1.27449	4.42546	7.82597	1.68157	5.81191	6.04479	1.74608	5.79331	1.02962	1.94087	0.948255	6.18515	1.14715	4.49374	3.17991	2.5034	10.5267	6.02934	5.0983	2.46827	6.95688	6.11916	6.63173	8.21447	4.51682	6.38743	6.31777	3.04599	5.28564	4.50391
DO34280	5.18196	7.87585	3.19194	4.68357	7.72592	4.55294	2.69875	7.46093	3.942	4.80036	0.726327	4.05358	1.03918	5.81252	0.776396	2.69929	5.70201	2.17646	3.25654	2.68355	6.73423	8.10487	1.90413	6.30939	5.84766	1.44938	3.23412	2.82185	1.34357	0.907839	7.15746	0.574357	5.38321	3.52755	1.33347	7.06189	4.09362	4.22137	3.08333	6.20243	7.61709	6.35067	8.16155	4.20186	7.02554	3.59004	1.75377	5.40132	3.29217
DO34288	4.52075	5.17635	2.85385	5.07131	5.51761	3.79408	2.93924	7.0711	3.78759	3.27149	1.23723	4.54615	0.497939	4.90811	0.938247	3.51146	6.49916	2.65289	3.90785	0.649476	6.46977	5.72097	1.63749	5.88683	6.78403	3.2699	1.82579	2.17752	1.8078	1.56149	6.17266	1.44268	4.42085	2.94822	1.37108	8.03642	3.77922	2.69395	2.74082	4.92455	7.5004	4.95282	7.44985	2.57916	7.67316	2.22781	1.44264	5.58909	4.02495
DO34296	4.8551	8.00614	4.22012	5.7675	6.23387	2.87538	4.51576	7.35163	2.7953	5.25121	1.21382	5.20742	2.68872	6.8642	0.948092	3.70182	4.69975	3.22269	4.09863	1.0902	5.74442	8.29948	1.3148	4.6752	5.45435	1.90811	1.17944	1.11882	1.35196	0.624468	6.966	1.59039	4.06812	2.40745	2.76412	7.68412	4.55091	4.29579	2.659	6.70391	7.22609	5.61595	7.42454	1.32461	4.75199	2.98075	0.46306	5.0043	5.41466
DO34304	5.27477	8.00199	3.00377	4.55584	7.8217	4.38458	4.75016	7.17672	4.20473	4.77093	0.746204	4.10418	2.11496	6.12857	0.848515	4.74214	4.4269	2.71802	4.16003	1.44292	7.08628	7.28667	2.76175	5.76728	6.09224	0.712307	2.63365	1.79255	1.85099	0.829996	6.57954	0.414578	5.07887	2.58775	2.82804	11.3938	5.01918	4.65631	2.27551	6.10106	6.24111	6.77608	8.35404	2.35499	6.50713	3.13055	3.4147	5.65423	4.65435
DO34312	4.0956	6.51541	4.19619	4.77045	7.83194	4.72277	4.05543	7.65269	3.77543	5.53166	0.946687	4.20198	2.89098	6.53711	1.26884	2.63468	7.49761	2.0455	4.0922	0.571087	6.69591	7.97937	2.89291	5.95621	6.46367	0.846474	0.95355	1.07293	1.27634	1.19971	8.33827	1.85171	3.6489	1.93832	2.14339	7.36099	3.60614	3.4066	2.74077	4.97762	8.59211	5.17946	7.63254	0.722568	9.17344	2.25391	3.15416	5.61142	4.87325
DO34320	5.24456	7.92483	3.13285	5.00855	8.72942	5.27799	4.32341	6.97598	3.9639	5.30369	1.46382	4.14087	1.03295	6.45957	1.40316	3.7485	4.43329	4.80191	4.50687	0.924808	5.78449	7.25993	2.1305	6.53047	5.74224	1.69534	2.8089	1.29273	1.65747	0.925699	6.95077	2.47975	5.42121	2.16575	3.31122	11.3179	5.61945	4.54067	2.32267	6.56359	7.69647	8.70128	9.35147	4.55048	6.53073	2.53081	3.09709	6.59635	4.09573
DO34336	4.73642	7.05488	4.54662	4.68657	7.08345	5.38296	4.33186	7.12406	5.08575	5.6101	0.768984	4.37733	2.07644	7.11293	0.852926	2.99627	6.74154	2.00044	3.82782	0.9723	7.10749	7.03086	1.88448	6.03529	7.4562	1.62184	1.56743	1.51977	0.779028	0.857304	8.56554	0.847625	3.61197	2.2161	2.33614	5.23205	4.47621	3.41214	3.128	6.18586	6.9808	7.00862	8.46665	1.32267	7.31429	1.92442	1.01919	5.03479	3.87711
DO34344	4.22577	6.24583	4.37914	3.61417	6.74139	3.99785	3.71079	6.3066	3.44174	3.06264	1.13625	4.06692	1.52041	6.20126	1.39564	3.84899	4.25693	2.54648	4.43474	0.711374	4.37462	7.49923	3.73168	5.93969	5.92081	1.93684	2.94714	0.810706	1.22833	1.75204	8.15577	1.3304	4.33893	3.85896	1.26373	8.13232	4.41839	3.70612	2.94581	5.40079	7.38192	5.81344	7.45222	2.23038	6.43205	3.20117	2.73643	6.06875	4.63955
DO34360	6.42926	8.3469	3.82205	2.92077	7.56774	4.83374	3.84416	6.6132	3.99553	3.91273	1.16804	3.91079	2.51122	6.65721	1.20371	4.7066	5.06338	1.42832	4.34856	0.919868	5.62866	8.2766	2.69874	5.88095	5.28867	1.14094	4.87596	4.19061	1.66484	0.720712	7.31803	0.400379	5.39618	3.14073	1.72146	10.0778	5.88493	5.67315	2.72051	5.57332	6.70153	8.03268	9.71823	1.00185	5.22659	5.65691	3.2576	5.54087	3.94953
DO34368	4.3423	4.77702	4.09744	3.94617	6.10154	4.55498	2.73462	6.82293	2.03251	3.12644	0.400409	3.88049	1.13472	6.24962	0.874902	2.30768	6.60161	1.46251	3.78947	1.37138	5.22875	9.20034	1.59908	5.85744	6.25825	2.08086	2.72677	1.11997	1.38408	1.83098	8.34188	0.837261	5.13357	3.27561	1.29134	9.4937	4.65788	2.98361	4.45272	5.0997	7.55648	4.6808	7.50214	4.07088	8.04933	3.17912	4.33424	6.24655	4.2684
DO34384	6.71691	6.82318	4.03521	4.44332	2.36276	5.27551	3.56772	7.52087	3.75435	5.33786	0.74695	5.20821	1.81179	5.61942	1.21758	5.14958	6.11135	3.23621	4.20031	1.33191	5.30609	8.47543	4.04703	6.49649	6.27923	0.643357	5.19675	6.95506	1.21756	3.25375	6.67807	1.7192	5.15021	2.77138	4.06307	8.66615	5.95327	5.50901	2.35103	6.94954	7.68763	7.99155	9.22235	4.81298	5.37602	4.63343	1.07237	6.79145	3.94608
DO34392	4.19096	6.65898	3.95003	3.52402	9.64058	5.01917	2.76305	6.63464	2.92868	4.46135	1.15411	3.90184	1.92553	5.75882	0.731823	4.09024	5.20044	2.95643	3.94093	4.83287	6.8348	7.46034	2.74058	5.20322	6.02956	0.717173	1.67311	3.04937	1.84307	1.56578	8.12415	1.32043	5.07712	2.87089	3.02423	11.1992	4.80357	3.61926	2.4994	4.64096	6.55787	6.69805	7.65792	1.81719	6.56107	5.1408	4.97724	6.18128	3.77416
DO34424	3.19612	7.73779	3.66926	5.17656	1.47911	3.87979	3.5329	7.77328	4.0519	5.8749	1.31567	4.10744	2.22056	6.87014	0.904916	5.90373	4.73735	4.51414	3.58885	1.37391	4.07227	6.70746	3.04019	6.10438	6.37712	2.54869	2.44577	3.07103	1.14511	1.20859	6.00731	0.894479	4.90641	2.49722	2.80375	0.730524	2.46154	2.85271	2.83195	5.63762	6.50494	7.5686	6.54188	0.114892	6.4925	2.41257	3.75263	5.22098	5.25206
DO34432	3.85871	5.71958	3.19695	4.62164	8.17375	4.90118	3.87683	7.81024	4.26474	5.23646	1.59445	4.00532	1.95824	6.66791	0.841711	3.9491	5.1422	2.97652	3.57559	1.27231	6.85831	7.57483	1.98838	5.4631	6.32217	2.09326	1.35274	2.10019	0.858632	0.772351	7.4993	0.975254	4.63056	3.82534	1.93985	6.85319	5.32183	4.06994	2.52994	4.88127	7.07367	6.81471	8.2416	1.79971	6.24969	1.76833	4.77698	6.0393	5.10272
DO34440	4.58733	7.42344	3.66215	4.58595	9.6462	4.681	4.32133	6.87098	4.29695	4.84694	1.19365	4.60796	2.04993	6.34163	1.69846	4.34269	4.77293	2.57206	3.90216	0.880919	6.23864	7.44966	1.77249	5.86661	6.2375	1.51899	2.28318	6.17578	1.34935	1.37763	8.704	0.996559	4.74771	2.04827	2.64608	11.2561	5.23402	4.46687	3.27584	5.88865	6.27981	8.1127	8.81101	2.16866	5.4758	4.33627	5.56173	6.37572	4.56382
DO34464	5.0153	8.81368	3.60132	2.23164	8.36208	4.9128	4.44413	7.24797	3.57665	4.58785	0.616847	4.63323	2.51727	6.53208	1.51514	4.3777	5.02559	1.46523	3.42809	1.0724	5.25075	5.63275	2.29985	6.12587	6.01377	3.02956	3.54383	0.916949	3.77339	0.892578	6.12017	1.13915	5.10356	2.6268	2.40762	9.57507	5.45913	4.58353	2.83879	5.79648	6.37702	8.91225	8.50787	3.2459	4.47995	4.26455	2.88879	6.78441	3.57586
DO34472	5.1198	7.27769	4.06445	3.67476	8.84713	4.27809	3.17855	6.74214	3.67019	4.0443	1.1666	4.57541	2.09695	6.69714	1.20575	3.88261	5.58807	2.80559	4.47301	1.06964	5.90522	6.5993	2.9817	7.31227	6.08948	2.49957	2.70901	5.10057	0.959103	0.842303	8.55197	1.0821	4.56561	2.55535	2.83184	11.1992	5.31473	4.56498	3.44672	4.85468	5.75515	8.79062	9.324	2.74087	5.00613	2.22586	3.8935	6.13416	4.84361
DO34480	5.45079	8.48919	3.82401	4.00027	9.11272	3.1923	2.92409	8.0273	2.06806	5.79421	0.918162	3.52586	1.19039	5.84074	0.92015	5.07105	5.10658	5.49724	4.8572	2.31072	4.76711	7.88484	1.54739	5.91374	5.15613	2.67905	2.4969	1.02417	1.85723	1.22868	4.02872	1.42568	5.27669	2.86557	1.60227	6.99799	6.09481	5.48191	3.84564	6.36995	8.25031	5.16669	8.62741	1.06757	5.81563	6.76971	5.57026	5.34277	5.07166
DO34488	4.50243	8.04546	4.53697	4.7122	3.21005	3.98391	3.83233	7.50487	2.93675	6.08765	0.682727	4.63134	0.883258	7.49203	1.36066	4.63858	5.29742	2.96506	3.84016	1.16763	6.16136	8.124	1.45007	5.20824	5.8951	1.51899	3.23763	3.49407	2.15242	1.01204	8.15293	1.08974	4.90411	1.90001	4.20702	6.00687	5.41608	4.28283	3.27858	6.93882	7.49418	7.74472	8.65686	3.07402	5.52673	1.99211	1.19058	6.97936	4.32842
DO34496	5.04434	6.19586	3.19062	4.57264	7.78657	3.45674	3.27151	7.07928	3.63993	4.74503	0.901451	4.04901	2.0045	6.47769	1.08733	2.82558	5.45797	2.54452	3.29622	1.64692	5.26015	7.1704	2.57472	5.50257	6.10234	1.44177	2.51152	1.98984	0.746048	1.13456	7.31908	0.59113	4.90411	3.18985	1.86514	6.83658	4.34204	3.85693	2.73521	5.93766	6.04944	6.00386	7.21116	0.834324	7.71813	4.28497	4.76391	5.27547	4.09044
DO34504	5.03866	6.49818	3.12425	3.80197	9.11575	4.34896	3.90955	7.05819	3.73535	4.93609	1.08155	4.37809	2.5523	6.36084	0.974176	4.2491	5.15984	2.29618	4.11072	2.54026	5.42485	7.59224	2.52724	6.14423	5.9888	1.37504	2.91781	2.42233	2.35711	1.13969	6.85111	1.29998	4.19774	4.01457	2.34336	11.1866	5.82224	4.68411	3.00999	5.79004	5.6223	7.99063	9.05604	2.57336	5.00896	5.19494	5.59531	6.43373	4.45918
DO34520	3.88055	5.3175	3.29613	5.81286	8.95722	2.89121	3.22498	7.14701	2.79072	5.03819	0.731216	3.9706	1.59436	5.89105	1.01903	3.69191	4.31141	3.97432	4.26859	0.634795	6.77426	8.36575	1.54762	5.2494	6.35841	1.49765	1.78153	1.22303	1.45125	1.07631	7.5013	0.777715	3.71321	2.06538	2.01041	9.25077	2.26292	3.69907	3.67215	4.07767	7.28274	4.27305	6.78079	3.58949	7.97665	4.57837	3.7564	4.94353	4.91428
DO34528	4.4087	7.13901	2.70231	4.75731	1.05112	4.40426	3.46751	6.4112	3.89228	4.873	0.658046	3.99635	1.55343	6.40101	1.45041	2.6119	6.03736	4.10023	3.18331	0.985131	4.64112	8.36258	2.74674	6.13964	6.67881	2.0357	2.30744	3.77553	1.08941	1.82164	8.15982	0.947297	4.56292	2.79581	2.59843	7.53678	3.13786	3.4844	3.74568	4.84844	6.82724	5.07178	7.3502	3.19057	4.6847	1.13271	0.967588	6.63464	4.76608
DO34536	5.46171	6.9625	3.68616	5.17365	9.73545	5.0327	2.53671	7.28631	4.67275	5.33252	1.17389	4.24785	2.3666	6.86789	1.40813	4.95618	5.84574	1.9083	4.42048	1.05223	6.93899	7.0807	1.98673	5.48485	6.39023	1.19746	2.8987	2.28329	1.40467	1.30076	9.34777	0.949809	3.15541	4.1279	3.82131	10.9363	5.56419	5.34745	2.25773	5.56774	7.01332	7.47912	10.3438	3.40115	5.01675	5.67098	5.41894	6.40465	5.05876
DO34544	5.6105	4.6169	4.47716	4.58595	6.03849	3.21394	5.17076	7.02683	3.13855	5.89961	0.846806	4.12422	2.5428	6.10447	0.71401	3.4047	3.72458	2.48783	4.59137	0.538439	4.64526	7.57692	2.60584	5.64177	6.62108	1.15947	1.55489	1.17673	2.60303	1.03971	8.5418	1.07136	5.66084	2.85503	1.1693	8.5169	2.67756	3.27705	3.17304	4.15171	7.90933	5.32186	6.30669	1.69225	6.49584	3.47067	2.32011	5.69862	4.49905
DO34552	4.34052	8.21337	3.30031	3.78991	5.40519	4.51782	3.91529	6.66537	3.75691	4.30007	1.21443	3.9498	2.22477	5.77684	1.09508	3.65235	5.32831	2.27325	3.08137	1.6134	4.57574	6.80047	2.00763	4.20929	7.03091	1.84097	1.83929	1.34231	0.878104	1.80019	6.46086	0.738446	5.89033	3.57443	1.99166	8.8872	4.99883	3.59897	2.8536	5.07464	7.16533	6.61611	8.28857	1.92268	7.31466	2.06211	1.23464	6.45664	4.42198
DO34600	3.90272	6.71741	3.76055	5.90315	4.42342	3.28694	3.46829	6.46817	2.98073	5.55768	0.790041	3.82386	2.49631	6.64724	0.998981	3.49222	6.71793	3.15199	3.39608	3.2271	4.65394	8.27955	2.71538	5.87932	6.92916	2.50657	2.43703	1.30387	2.69546	1.02702	8.71055	1.12431	5.1828	3.65091	1.64065	6.81433	2.21229	2.92089	3.3377	5.36189	7.86728	5.2637	5.9126	3.46134	7.10317	2.73736	0.945287	5.86794	3.93081
DO34608	3.41268	7.27275	4.56113	3.26864	7.09501	4.09073	3.9871	6.57478	4.07633	5.36512	0.736385	4.62404	2.61432	7.00096	0.998234	3.0575	4.99808	2.08733	4.09707	5.16776	6.39663	8.52839	0.375986	6.06611	5.73129	1.25964	1.86313	1.4426	1.2894	0.563241	7.07676	0.674964	4.70752	3.92413	1.6066	11.234	3.64677	2.63963	2.2983	4.51759	7.33416	6.19356	7.11042	1.79856	4.86282	1.49993	2.17373	5.68297	3.6261
DO34616	3.04392	1.82279	2.91669	5.65865	6.35203	3.39929	3.58171	7.43702	3.9971	3.17306	0.99514	3.96586	2.01327	5.6599	1.04599	1.7878	4.03263	2.21195	5.32336	1.45771	5.23357	6.9158	2.86102	4.96151	5.9979	1.29161	3.236	1.16343	1.22792	1.33836	7.67272	1.03008	4.85304	3.46093	1.69785	9.41658	1.99689	1.75094	2.84171	5.28482	7.30747	1.90782	4.78562	2.89141	5.65748	1.92149	4.59144	5.7373	5.53264
DO34624	3.49455	7.81837	3.54878	4.07666	6.47923	4.44591	4.08246	7.4875	3.01323	4.12919	1.05661	3.92549	2.37612	7.12818	1.38026	1.90905	5.01104	1.77714	3.17885	1.77123	5.69716	8.09107	2.96412	6.31739	5.69692	2.08933	2.4085	3.4171	1.48033	0.653374	6.67232	1.65239	5.57217	1.55309	1.31914	6.89147	2.99574	3.5836	2.61717	6.12452	9.13541	7.26259	7.04969	2.51182	6.15524	1.68929	2.14195	6.80121	3.97392
DO34632	5.74877	7.61992	3.49795	3.19874	7.41889	3.83702	4.27602	7.23231	2.72727	5.19135	1.20276	3.66496	2.09662	6.21545	0.800452	5.3735	4.34255	1.51454	5.36859	0.866633	5.8527	7.24851	3.28504	5.84044	6.30575	1.55247	6.33282	1.85574	3.45128	0.873966	7.16381	0.996133	5.10968	2.55862	2.20519	10.9142	5.9487	5.80445	2.41681	7.10994	6.74323	8.73905	9.1372	3.58024	2.71039	6.27575	3.41531	6.66284	3.8279
DO34640	3.59399	4.81628	3.56713	3.61491	6.83663	4.0973	3.57541	7.86033	2.23725	3.56203	1.32999	4.6417	1.46605	6.6508	0.672743	3.64765	6.24984	1.26914	4.25232	0.241144	6.2255	8.57613	2.06571	7.55463	6.99586	1.0801	1.83318	1.1422	1.08007	1.01451	7.79219	0.927268	4.82782	3.31045	1.93794	6.71269	4.30144	3.22975	2.77751	4.75329	6.63511	5.63918	6.91803	1.20316	7.07015	5.13909	4.15483	7.19035	4.10564
DO34648	5.46522	8.74562	5.06526	5.43779	7.57771	4.78465	4.16639	7.59407	3.95026	4.97006	0.957932	4.41341	0.480531	7.4406	1.10391	5.53384	5.11156	1.70513	3.82544	0.325518	5.3151	5.6234	1.32589	4.10208	7.20321	1.71504	2.58357	1.45944	1.22291	1.36452	7.17434	1.19415	3.57164	2.86882	1.96203	6.84085	5.26218	3.82822	2.2752	5.23259	8.36912	6.68584	9.13362	0.72297	5.89253	7.3238	3.32167	5.49607	4.7227
DO34656	4.40728	6.82461	4.04361	2.98936	7.08488	4.78366	3.9088	6.46346	3.01379	4.71619	0.908265	3.91235	1.91644	7.10828	1.63013	2.01424	5.74552	1.5938	3.37719	6.78818	5.46553	7.49278	1.96318	5.74688	5.23165	1.18978	1.36565	1.69843	4.56117	1.19456	6.84732	1.28082	4.4915	2.84097	1.81494	7.12029	3.74045	3.05538	2.60211	4.30001	6.73935	6.23908	7.23326	2.38899	6.37294	1.81486	2.17684	6.51916	3.50021
DO34664	5.13933	6.59165	5.79362	5.17579	2.76165	5.63041	4.59174	7.42458	3.44785	5.5291	0.679712	3.70673	1.78446	6.08167	1.38445	3.01374	7.49294	2.14319	4.06418	1.40443	4.67879	8.98566	1.9134	5.64502	6.88387	1.2012	1.92213	1.656	1.80145	0.997683	7.88799	1.14822	3.6925	3.13461	1.58074	7.40579	3.4852	3.35185	2.52801	5.98889	7.81775	6.55362	7.72418	1.94994	6.93192	1.8584	0.990957	5.25743	3.53698
DO34680	3.40857	6.45229	3.81281	4.79585	7.73983	4.41947	3.70042	7.53576	3.76485	5.1786	0.779669	4.12571	1.97857	6.63149	0.668902	1.46085	6.13883	2.71836	3.80427	1.71624	4.39378	6.89554	1.61655	5.08203	6.42905	1.4886	1.14241	0.772748	1.17088	1.43928	6.11837	0.639045	4.31168	1.55309	1.61411	7.98087	1.62601	1.73852	3.8819	3.6255	7.43739	4.36793	5.17515	0.990097	5.61085	5.2157	4.56198	6.63658	4.61993
DO34688	3.56475	5.58556	5.04203	5.3336	2.35733	4.40704	4.72723	7.28306	2.75366	4.84409	0.793955	4.34136	1.95418	6.739	1.1449	1.32545	4.86912	3.24015	2.35672	1.22878	4.43373	8.40468	2.6938	6.32676	6.84079	1.67025	1.78627	1.3694	1.38458	1.00899	8.84948	1.03221	4.3646	3.26408	1.21145	8.30038	2.15341	2.56494	1.95002	5.297	8.41235	4.01557	4.5462	2.06351	8.28304	1.16538	4.13629	5.97258	3.77302
DO34696	3.05996	8.18204	4.00269	5.20523	7.18626	5.31176	3.40644	6.28457	2.67593	4.70726	0.847652	4.07651	2.20413	5.10989	0.600193	3.38343	6.40432	1.89297	4.47429	0.779187	6.29116	7.86375	1.40139	5.3802	6.05788	1.38355	2.10836	1.15986	1.42665	0.759279	6.65069	1.06045	4.5761	2.10675	1.74366	6.5242	4.51961	3.48624	2.26186	5.83898	8.0534	6.90334	8.52223	1.27171	6.20426	6.04509	4.04269	6.85135	4.04487
DO34720	4.35028	6.58292	3.29988	4.37283	7.69031	4.78271	3.92611	7.50487	4.04186	4.92036	1.40708	4.22094	1.06276	6.58796	1.21897	4.06959	5.75306	1.38761	4.57369	1.39639	4.69539	6.81097	4.50704	6.56404	6.38378	1.72814	1.56007	2.75411	0.883148	1.06875	6.41333	0.727618	5.27431	3.26581	2.77804	6.36117	3.90963	4.4603	2.55995	7.16296	7.59807	5.63588	7.81471	2.59447	4.48199	2.1866	1.95217	5.22128	5.22316
DO34728	4.87638	7.72786	3.52566	4.82601	1.03322	3.67798	3.32774	7.6927	2.69561	5.19096	0.672907	4.60754	1.77452	6.02415	0.721525	3.77298	5.56755	1.39459	3.39727	0.418132	6.52329	8.74841	2.88128	6.46383	6.47236	1.20552	1.72324	3.87683	0.989284	1.218	6.20382	1.33663	5.47605	2.98746	1.8529	1.57246	5.01693	4.12846	3.12169	5.83013	6.79387	7.56697	8.63997	1.57742	2.53296	1.75169	1.40321	6.88103	4.24841
DO34736	3.93477	6.69829	4.54825	4.14687	4.70027	3.84989	3.73798	6.14997	3.96647	4.22851	0.953265	3.67327	1.16184	5.02259	0.924822	3.83122	6.17441	1.91009	3.88697	0.925587	5.89958	6.39293	4.73152	6.13996	6.25147	3.62301	2.08852	1.84956	2.56286	0.834309	7.82543	1.36523	4.02865	3.43792	1.56226	8.102	4.91145	3.87544	2.46682	4.22664	7.3292	5.98494	8.28733	1.15392	5.77446	2.0626	1.25752	6.62577	3.67793
DO34744	5.47421	8.74408	3.4497	5.72419	7.69932	3.79567	3.53329	7.69341	4.36655	5.42923	0.659652	4.51952	2.08822	6.85246	1.84875	4.00232	4.00602	1.3999	3.70142	0.597052	7.33665	7.24941	2.38104	5.81947	6.54466	0.884934	1.45021	2.57207	1.00337	1.0338	7.52562	1.80737	5.39649	3.01304	1.59466	7.11056	4.696	4.86091	2.87996	5.38899	7.57411	6.1131	7.9318	3.14516	7.26004	5.77816	3.00257	4.92325	4.56873
DO34752	4.32734	9.01176	3.3041	3.88226	9.19314	4.14867	2.7461	7.5142	4.25499	4.74334	1.03466	4.22981	1.08161	7.2046	1.03485	3.98936	5.11374	1.62297	4.51765	1.10229	5.03415	8.33657	2.5134	6.37709	5.56987	1.32943	4.17302	3.45549	1.66477	1.38275	7.0477	1.65755	5.16535	2.00212	2.73692	11.2118	4.72769	4.1463	2.93541	7.16026	5.97997	8.07278	7.83494	1.94122	5.87641	3.90883	4.70598	6.72192	4.256
DO34760	4.55093	8.03807	3.77099	4.00218	7.95887	4.67374	2.31352	8.11593	3.96969	5.00751	1.5095	4.8969	2.39243	7.35783	1.15457	4.63106	5.41327	1.97492	3.91367	1.14297	5.28252	7.10595	2.93121	5.81696	5.48135	1.89616	2.93951	1.52231	1.19993	0.724779	7.67782	1.22509	4.61366	3.92988	2.30376	8.04083	5.28061	3.94872	2.85676	6.51941	5.53873	7.01055	8.37533	2.31632	4.66972	3.32523	0.756287	4.94815	4.84852
DO34768	5.75652	8.48919	3.5799	4.10053	9.8849	4.35349	4.0387	7.00575	4.49546	4.75834	1.75159	3.50691	0.940934	6.74347	1.58265	4.98672	4.03686	2.71709	4.22661	1.62191	6.95885	7.85266	1.52341	4.4162	6.06923	1.19918	4.56956	1.12296	1.51134	1.00573	7.06718	0.926692	4.43547	5.38283	3.15855	8.27864	5.71344	5.30779	2.43008	6.61118	4.24097	8.44617	9.04007	3.39009	6.64003	2.94245	5.46349	5.32137	4.45431
DO34769	4.85474	7.23295	3.42691	6.77595	7.59832	5.25702	4.19595	7.92106	4.03212	5.07745	0.76323	4.75105	1.64892	6.0616	1.52982	4.56086	5.11281	3.71498	3.99865	0.878936	6.24177	8.35052	3.00829	4.86437	6.11369	2.35038	2.7102	2.64776	1.93264	1.13969	8.84466	1.07852	3.63794	4.26708	3.22305	8.84877	3.87368	3.5836	2.37314	5.46064	8.00746	6.1131	7.95091	2.34587	7.28672	1.96068	3.80083	6.07362	4.75431
DO34777	5.4524	8.89018	4.9349	4.45776	7.8175	4.90683	2.91431	7.44822	3.58845	5.4411	1.03575	4.83922	1.91894	6.73599	1.7793	5.58178	4.66664	3.40639	5.06309	2.09727	5.97548	6.60713	1.97569	5.38754	6.6305	1.53054	6.63412	2.7925	0.9171	1.46497	6.1782	0.937711	3.6789	2.60114	4.36695	6.24295	5.25604	5.37176	2.56504	7.01783	6.17334	9.19203	9.36769	3.32409	5.20837	5.34503	3.98715	7.07187	4.02868
DO34785	2.61838	5.77407	5.0114	3.57131	7.31005	4.2627	4.59204	6.17429	3.13116	3.86328	0.825543	3.95778	1.90476	5.56889	0.932779	1.87761	4.14757	2.47519	4.50046	1.35388	4.43338	6.94615	2.62396	6.17693	5.5752	2.40024	1.49297	1.14346	1.77067	1.08585	6.88259	1.13995	4.01183	2.80251	1.44748	7.75732	3.42073	2.95647	2.43476	5.53124	7.29721	6.00456	6.95097	0.167938	6.17284	3.15618	2.01072	6.26484	4.1164
DO34793	4.48599	6.54358	4.89092	5.69049	7.17842	5.03436	4.95928	6.16353	2.2308	4.88647	0.854091	4.32627	2.38528	6.09483	1.06673	1.54818	3.86813	1.55613	3.68834	1.53269	4.79492	6.69119	2.14901	5.90504	6.14616	1.01143	1.36533	1.91878	2.2902	0.834905	7.31702	1.07457	5.04058	3.41237	1.99489	8.47222	4.15852	3.19931	4.18398	5.51535	7.13736	7.77738	7.36922	1.97085	3.46978	3.7475	1.66543	5.81232	2.37813
DO34801	2.59348	5.97721	4.10223	4.28385	6.67261	4.26863	2.47796	6.85478	2.57173	3.6155	1.27549	4.85517	2.46826	6.85014	1.11533	2.88716	6.81841	1.92402	4.06046	1.64657	4.10148	7.22556	2.27137	5.81413	6.18072	3.11701	2.15521	1.16716	1.33994	0.824822	7.63762	0.892353	4.12223	2.59393	2.53106	7.19096	4.73368	2.19332	2.72202	6.05133	6.4269	5.34776	5.93446	1.99841	6.52199	1.77893	1.14134	5.24529	4.17016
DO34809	4.56174	6.28373	4.95176	5.0447	5.80703	4.23307	3.87375	6.74154	4.39129	3.90699	1.68153	4.45556	1.28379	5.88894	1.60071	3.48476	5.94294	1.79744	3.1899	1.41776	5.84781	6.00481	4.48603	5.89704	6.86436	3.42151	3.38623	1.08629	1.62319	0.915306	7.61825	2.09373	3.57149	1.73723	0.89363	8.34162	3.01854	3.1633	2.47012	4.47086	7.26529	5.61384	8.10543	1.95752	5.45998	3.00047	2.27968	6.57725	4.12208
DO34817	4.80092	6.22823	4.22251	3.73792	4.21225	3.3275	3.15024	7.03051	2.57019	3.62551	1.02187	5.23332	1.47963	6.96117	1.16136	5.10519	5.61563	1.73663	4.69776	0.949438	4.37691	7.89228	7.39544	5.80937	6.80919	1.34879	3.45588	1.741	3.43523	1.49092	6.56045	1.19406	5.09496	2.79694	1.52575	9.29211	5.44987	3.79129	4.03853	6.0817	6.59545	5.64692	8.09578	2.01025	2.59082	2.62352	1.38688	6.6058	4.81954
DO34825	5.15105	7.238	3.90713	5.24695	8.70704	3.64906	3.7139	7.69341	3.37808	5.58583	1.28294	3.9498	1.09846	6.4191	1.22627	3.60223	5.32255	2.70358	3.80863	1.36955	6.36578	8.0052	1.99768	6.49892	6.78059	1.60787	1.58598	1.14128	2.07815	1.42469	7.65377	1.57793	4.28197	3.34797	1.68499	9.50897	3.68849	4.02555	2.41394	5.40039	7.56613	5.56371	7.33577	3.38104	7.12783	4.35642	5.11047	6.01049	4.43965
DO34833	5.29436	6.66482	3.91126	5.7598	4.7133	3.93036	5.21612	7.71023	4.32192	5.77019	1.4331	4.60483	2.1667	5.2384	1.35123	3.27854	5.131	2.62914	4.46597	1.74591	5.66909	8.30265	1.93486	6.36517	6.28615	1.84507	4.65092	2.35354	1.1133	0.761095	8.08072	0.691029	4.65961	4.05974	3.27004	7.66422	4.124	4.65561	3.88094	6.31579	7.24675	7.11714	7.22878	3.05972	5.19925	4.83874	0.861998	6.39264	3.46147
DO34849	4.68141	8.52029	4.23584	5.78659	9.46036	4.88965	4.154	7.02994	3.0848	5.13001	1.79667	4.74008	2.39886	6.87236	0.631171	3.23784	6.54252	2.4227	4.04256	0.894113	6.66259	8.99379	1.92655	5.86627	7.48414	2.81107	1.58463	1.63182	0.13569	1.14887	7.26708	0.706927	3.28733	3.63461	1.90358	8.27363	3.32365	3.81174	3.66982	4.4038	8.35693	4.56302	8.00619	1.89919	7.829	5.6776	4.53709	6.3601	4.54608
DO34857	6.33658	7.44034	5.06222	5.01259	9.00824	3.9537	3.51398	7.26076	3.8359	5.44947	1.2137	4.95671	1.84459	7.11593	0.814894	5.30772	4.75601	2.0021	4.60501	0.611434	5.23357	6.63535	2.84204	5.38816	6.78403	1.07737	1.7036	1.87935	0.766915	1.23737	7.46209	0.855411	3.45185	2.90835	2.54895	9.65561	5.00433	4.96456	3.86768	6.04656	7.89096	5.72418	9.18481	1.44425	6.29431	4.42116	3.71302	5.79369	4.49316
DO34865	5.44244	7.93617	3.76736	4.68732	8.21469	5.11324	3.61343	6.85765	3.59814	4.02181	0.882172	4.34406	2.02772	6.85246	1.10046	4.79973	4.41091	1.03852	3.91284	0.712003	6.19781	6.91664	3.03957	4.96312	6.70554	1.78733	2.03639	1.5404	1.21244	1.03765	6.19794	1.33866	3.55306	3.37835	2.99482	7.36041	5.45753	4.8489	1.99807	6.02916	7.7652	8.01132	10.1812	2.59231	5.93104	4.26709	3.91757	6.06234	4.7261
DO34873	4.40728	5.76031	3.80483	6.92882	7.12767	5.70163	3.78138	6.05166	4.30423	6.73081	1.3512	4.84961	2.13413	6.37276	0.621568	2.38925	5.7862	5.24927	4.55839	0.611652	6.38724	8.27064	3.21343	5.10973	6.86639	1.08122	2.65761	1.0686	1.59986	1.09293	7.17434	1.00538	3.22249	2.15196	3.11623	7.31745	2.93329	2.90786	2.73381	5.75119	8.37183	7.55162	8.29405	2.29022	6.32465	4.94885	3.73084	7.30349	4.43239
DO34881	5.3682	7.55428	4.02038	4.82036	6.40769	3.93169	3.25481	8.01123	4.26915	5.83326	0.840425	4.88327	4.0344	6.58653	1.2795	5.42032	5.12133	2.15167	5.12057	0.989594	6.21984	6.68721	3.02538	5.93081	6.1125	1.06542	5.26391	0.814514	1.61349	0.495483	7.78999	0.781369	4.10029	2.63464	4.07975	10.6818	5.54666	5.65485	2.92301	6.89629	5.36229	7.64679	8.68892	4.34887	6.34253	3.36533	1.29572	5.92997	4.44518
DO34889	5.56503	7.2276	4.31138	6.30721	5.37695	4.2809	3.98801	7.06808	4.31603	6.19097	0.818787	4.24474	1.07544	6.91855	1.00837	5.39981	4.3692	1.85665	3.8591	1.12196	6.79471	7.02918	3.54739	5.24846	6.31329	1.58207	5.42122	2.9367	1.33139	1.03616	7.72826	1.29542	3.55491	3.35104	3.68269	5.16532	4.76739	4.69006	3.25994	6.47655	7.63021	7.26413	9.09744	2.62356	6.02697	4.9869	1.02716	6.36747	4.04297
DO34905	2.37663	6.77465	3.96631	5.34294	5.87184	6.1779	3.41852	6.42247	2.44552	5.06364	0.610235	4.1359	2.27137	5.95771	1.10302	0.865095	5.07152	2.3854	3.11965	1.2996	7.99603	7.99086	2.73806	6.08036	7.12204	1.5631	1.8157	1.90736	1.07802	1.55435	7.96186	1.16984	4.21839	3.33316	2.5229	6.65828	1.85175	0.607087	2.56847	3.65236	8.77665	5.24542	4.88069	2.9644	4.5912	0.995774	4.34204	7.37472	3.91216
DO34929	4.93827	7.02309	4.67623	5.08268	2.71329	4.55325	4.62214	6.98133	3.12339	5.94541	0.841067	4.92242	1.43772	7.21633	1.3458	5.13757	4.84974	2.834	4.44746	1.13364	4.60166	8.50338	4.08113	6.07253	5.77899	1.20944	4.99299	4.6942	1.97009	0.933086	8.30975	0.663961	4.32173	3.34547	3.55929	6.26501	4.78014	5.66798	3.72948	6.91159	7.68983	6.98106	9.26432	4.32122	4.75056	2.47103	1.02684	6.56111	3.8601
DO34945	5.78417	6.50814	3.75068	5.29824	7.41769	3.90653	2.97928	7.89724	3.69634	6.17402	0.956626	4.48889	1.04243	6.01406	1.75707	3.96449	5.32271	2.89614	4.44714	1.73205	5.67865	8.36575	3.21305	6.62296	5.68724	0.927421	1.5079	4.34395	0.868271	1.30236	8.03846	0.785709	4.82427	3.24743	2.83237	10.8991	4.05792	4.86902	3.24553	5.84067	7.24087	6.30126	8.09073	3.12775	6.01327	1.77151	2.37586	5.69505	4.60432
DO34953	4.03732	8.28937	4.74991	3.68521	5.57282	4.50937	3.93217	6.75881	3.05299	4.03062	1.48097	4.87675	2.66957	6.33217	0.837766	3.71599	4.98239	1.48145	3.62429	1.50397	5.40935	5.87337	2.15603	6.0976	6.1366	1.50885	2.43911	0.882513	0.900685	1.04455	6.56427	1.56396	4.06944	4.93056	2.56189	8.07832	3.40525	3.82538	2.80826	5.39317	6.91914	7.39292	7.38201	1.75096	6.44815	1.79813	2.15164	5.64744	3.51686
DO34961	1.01636	2.07196	4.49673	3.07603	1.68739	3.53585	3.82582	6.42408	3.50888	6.33868	1.16516	4.83156	1.82793	6.49844	1.46339	1.33542	4.9254	2.75121	3.95615	1.09171	5.29413	7.92644	2.29291	7.49316	5.84984	1.75315	1.78371	0.648451	1.80127	1.61728	8.83068	0.811585	3.65552	1.82254	1.43433	11.2306	2.80891	1.54137	3.55446	3.41588	6.26754	2.25739	7.46506	2.9364	2.45148	1.56305	0.709271	7.57955	4.82863
DO34969	4.23018	8.54216	4.39333	3.88005	7.93114	4.71554	5.07725	7.09838	3.31931	5.04199	1.226	4.68274	2.4899	6.00263	0.782964	3.67962	4.68295	2.4153	3.89922	3.15072	5.50169	7.79371	3.17081	6.30874	6.45931	1.80099	1.75657	1.70016	0.444564	1.07805	7.27885	0.866195	4.83173	3.47838	2.3614	7.44903	4.4174	4.39325	3.0544	6.2606	6.5213	8.09221	8.55611	2.90336	5.46856	2.23946	3.89225	6.51818	3.93897
DO34977	4.77924	6.14189	5.05932	4.37999	4.55007	4.04082	4.15091	6.18008	2.58828	6.1708	1.3497	4.42936	1.43971	5.3938	1.19315	3.3531	4.70336	2.54312	2.52719	1.78013	6.68827	9.00048	3.58799	6.47623	6.86639	1.0964	2.17395	1.2234	1.44294	1.32316	7.32161	1.69719	4.78507	3.48715	1.39802	0.780829	4.76185	4.62003	2.49478	5.79047	9.28886	8.18563	8.86147	2.35661	6.06197	1.71204	0.75226	6.47739	4.32134
DO34985	5.61332	8.50924	3.96191	6.84065	7.2739	4.26504	3.77677	7.95984	4.01172	5.60812	0.655331	3.96502	1.76006	6.5187	1.21874	3.33254	5.72077	2.66142	5.32426	1.3261	7.1332	8.32902	2.3966	6.06576	6.32987	1.77143	5.13071	2.08236	1.02225	0.666233	7.48798	1.28063	4.23919	3.2316	2.04874	2.96937	4.77846	5.50161	2.6849	6.24374	7.15537	6.40324	8.11192	3.66734	6.13661	3.78055	2.40411	6.28037	4.85346
DO35009	4.45712	7.55967	3.37086	4.85207	9.39943	3.04064	3.53609	7.09326	3.48301	4.62535	1.10845	4.43271	1.76824	7.20618	0.666881	4.82775	5.04856	3.02942	4.79073	1.519	6.67458	6.97763	1.31708	7.05261	6.15499	1.42151	2.55848	1.71292	1.6151	0.980312	7.90509	1.37505	4.10347	2.41801	2.72836	11.2245	4.94673	4.2151	2.12766	5.77054	4.74398	6.49821	8.08955	1.88563	5.82741	2.88639	4.58298	6.03862	4.63385
DO35033	3.37869	8.37	4.51654	5.56956	6.50081	5.67504	3.95237	6.10659	2.69165	4.67418	1.19779	3.98288	2.36161	6.12923	1.36442	3.58305	6.95851	1.6231	3.89236	1.2787	6.66932	7.69002	2.20815	5.64821	6.26065	2.18684	3.58453	2.37182	1.33163	1.29291	7.5466	0.665048	4.46579	2.47965	1.71158	7.98005	3.46955	4.64902	2.44962	5.47113	7.177	8.49994	8.49261	1.83883	5.21815	2.42655	3.41195	7.0158	4.4209
DO35041	5.12316	8.51783	4.61929	4.52887	3.63966	5.70405	4.03035	6.59368	2.66267	5.40193	0.726043	4.04781	2.00345	6.67264	2.2907	5.3091	8.62392	6.80043	3.68776	0.889348	4.08004	9.45321	0.796232	5.40838	7.20096	1.09258	1.41752	2.55735	1.34252	1.06659	6.6767	1.37689	4.76023	1.36394	2.46053	6.52245	6.04955	5.44473	2.61168	4.98979	7.47656	6.25174	9.5417	2.34549	5.27237	2.47732	0.707954	6.95814	4.07948
DO35057	6.609	7.93192	3.78906	6.25121	5.96146	4.09708	3.13369	7.11833	4.5104	6.20605	0.942629	5.64157	2.01897	7.10596	1.15985	5.98158	4.01359	3.55611	5.28553	0.743292	5.50216	7.50752	3.59997	5.57726	7.34367	2.8167	6.73693	2.93057	0.98229	1.46626	6.92803	0.523631	3.6851	2.9173	5.54339	5.73521	5.4968	5.61356	3.67603	7.40644	6.46613	8.20911	8.44061	4.56234	3.77319	7.79401	2.35175	6.25704	4.57863
DO35073	4.92285	7.27432	4.98159	6.36731	6.33904	5.02526	3.74294	6.78344	2.54194	4.44389	0.668089	3.90809	1.38945	6.94012	0.551007	4.13982	7.31474	2.24777	3.53334	1.06745	6.03125	7.3546	2.65117	6.12166	6.72962	0.752957	2.9369	1.58709	1.5631	1.24101	6.59734	0.798333	3.06181	3.07233	2.11836	9.81688	4.68892	3.97343	3.04865	4.86726	7.75772	7.13124	9.12269	2.21705	5.48006	3.2168	2.30084	8.14702	4.92127
DO49075	4.48636	7.18294	3.88683	4.7099	6.78488	4.02657	4.36509	7.03925	3.32967	5.46259	0.967913	4.47992	1.66598	6.95811	1.3392	3.1191	3.75526	1.51392	3.60288	1.69112	5.64443	7.20888	3.11705	5.13223	5.68382	2.14841	2.43272	1.62019	0.731201	1.29803	8.13672	0.76352	5.20574	2.66622	1.98163	7.44141	4.79021	4.32987	2.60099	6.25931	7.77419	7.23104	8.28144	1.48872	6.00157	3.78708	1.8714	5.56727	4.72419
DO49076	3.95393	6.9417	4.19082	2.20392	6.65319	3.92784	3.98148	6.83948	2.45327	5.32835	0.953769	5.02751	1.60861	6.65004	0.990864	4.4975	4.58599	1.1737	4.76763	0.815154	4.3934	7.37109	1.25893	8.00384	6.75217	1.43491	4.29835	2.46091	1.74495	1.29807	9.58906	1.77096	5.54275	4.2919	2.32094	11.4877	4.20587	4.11266	3.65342	5.71613	4.10932	7.44453	8.49138	2.84998	3.32569	2.00897	2.21763	7.85744	4.44518
DO49078	4.10625	7.29309	4.30604	5.16763	4.94739	4.73538	3.77055	6.62069	2.61355	4.80844	1.34242	4.38951	1.05217	6.94012	1.18535	4.9843	4.06539	2.73775	4.83922	1.09405	4.70757	6.68567	1.92338	6.04333	6.1148	1.61316	2.88706	1.98474	1.39395	1.02918	7.16714	0.689069	5.42238	1.58146	2.70454	8.57258	4.78443	4.32801	3.16052	6.55194	8.31404	8.21858	8.28613	1.60225	5.1661	1.96691	1.7888	6.52103	4.02377
DO49079	3.82371	5.26137	5.20575	6.48286	2.21041	4.13642	3.13187	6.9916	1.57315	4.48756	1.09019	3.96502	2.05141	6.26128	0.747903	1.27019	6.42767	3.15336	4.57625	1.35462	3.69171	8.86273	1.90759	5.53408	6.82722	1.54949	2.33669	2.43193	1.9264	1.03516	6.49726	1.33113	3.35069	2.80438	2.24767	7.14399	1.43903	0.996501	3.49992	4.82634	8.91308	6.8683	6.12009	1.5141	5.64463	2.77902	0.965977	7.70735	4.72228
DO49080	4.1347	7.20336	4.67852	5.27484	6.29291	4.54946	3.55042	7.52835	1.89767	3.15549	1.10417	4.57652	1.57008	6.58232	0.849468	1.83434	4.72323	1.48806	4.26445	0.970475	6.54802	7.52429	2.90719	6.30939	6.11309	1.60223	1.48393	1.72717	1.78503	1.2575	5.69414	0.553333	5.17218	2.45466	1.4889	5.7222	2.90251	3.18359	3.67215	3.95537	6.76581	7.23898	7.33809	0.981705	4.24484	5.45209	3.13485	7.29758	4.62755
DO49081	5.70061	6.41649	2.9145	3.75274	9.25178	3.9837	2.85915	7.80055	3.06161	5.61668	1.18381	3.94249	1.96585	6.15177	0.930148	3.62949	4.12955	2.28644	6.20388	1.49648	6.02323	7.37398	3.48558	6.51125	5.18235	1.08426	2.33421	1.9514	2.48477	0.910888	8.18352	1.13518	4.81796	2.2744	1.97849	11.0469	3.8456	5.07199	2.68467	4.6651	6.94224	7.16639	8.71988	1.5633	6.6757	6.58084	5.07044	5.52966	4.31042
DO49082	5.81636	5.85966	4.34343	5.32959	5.59379	4.60501	3.87048	8.20274	3.24475	6.18347	1.41178	4.81319	1.43916	6.96495	1.20787	4.99976	4.15361	2.23012	3.80979	1.17776	4.9094	5.80044	3.76251	5.38784	6.21491	2.56333	2.39844	1.68972	0.996834	1.26822	7.76102	0.890651	5.15081	2.6604	6.08534	4.9349	5.65452	5.35792	2.76653	6.8308	6.90762	6.35428	9.06094	1.85149	5.13241	3.4766	0.960926	5.49472	4.93373
DO49087	5.09965	5.63672	4.19023	4.57764	1.95168	3.58439	4.56409	7.82123	3.67362	4.30855	0.724716	4.34518	2.67335	5.74525	0.887309	2.1568	4.48669	1.07894	4.7245	1.41367	4.05673	5.26444	3.0824	6.34493	8.07034	1.49548	4.17384	1.0465	1.24186	1.35184	7.14075	1.40271	6.00127	3.16617	3.18615	10.2407	2.50579	4.1358	2.63805	5.37378	5.52071	4.07346	5.20037	2.15533	6.54414	2.57811	1.49138	3.55474	5.36562
DO49089	3.8561	8.25036	3.5002	3.12766	8.79761	4.44928	4.54079	7.43632	3.5011	4.53732	1.15392	4.67699	1.41375	6.95426	1.28873	2.2655	4.02346	1.68766	5.77228	1.08819	6.43536	8.28132	2.7138	5.38244	6.07856	2.32937	0.985566	1.97771	0.540433	0.728689	6.84493	1.52432	5.30483	2.72289	1.9519	9.58196	3.69873	3.58396	2.16254	6.31712	6.13765	7.91436	7.90048	1.82522	5.40408	3.72212	3.28514	5.66722	4.61699
DO49090	3.88501	7.95834	3.20027	3.12377	6.26283	5.53319	2.88423	7.0293	3.34704	3.72771	1.31259	3.80242	0.974943	6.04099	1.07384	1.92349	4.69318	1.80296	3.98626	1.98066	5.02934	6.33681	1.47907	6.60383	6.62667	2.36704	0.902073	0.553641	2.19501	0.976094	6.70367	1.14513	4.79235	2.25953	1.23506	6.62143	2.47693	3.30624	2.56853	4.23238	7.58216	2.47618	6.56314	2.7361	6.82044	1.25787	2.35765	6.14552	4.48658
DO49091	5.85097	7.41129	2.86676	5.23674	6.16251	3.00466	4.23714	8.01566	3.98344	6.18222	0.830922	4.59604	1.54034	5.66514	1.15384	4.84219	3.88087	2.37696	5.86985	1.00794	5.37526	8.02202	1.79151	6.24672	5.61125	3.39824	1.51808	2.6706	1.49608	1.22096	8.15694	0.916983	5.03751	2.43294	2.28713	6.24053	5.41775	5.77916	3.71851	6.49284	8.15673	6.24696	9.11701	3.70317	6.4437	1.20855	0.695633	3.87156	4.91551
DO49093	6.27629	8.07313	3.98194	5.47363	4.73144	3.0749	3.79081	8.0166	3.1208	5.59486	1.16162	5.08708	1.41843	6.87607	1.18782	3.42496	5.28606	3.83276	4.43964	1.23819	5.66761	8.81893	3.7374	6.27288	6.51965	1.79606	4.75935	5.23851	1.17012	0.750466	5.88115	0.929564	5.20334	4.5815	6.38565	4.65889	4.38293	4.96526	2.2039	6.5019	7.33516	8.40479	8.13138	1.93384	5.8378	4.926	1.17386	6.05588	3.88475
DO49094	5.62324	7.22509	5.11772	4.68732	3.70765	3.68089	3.7743	7.83289	3.46825	6.01956	1.30169	4.68006	1.66764	6.83295	1.07557	5.25072	4.67492	2.28808	4.75769	1.13678	4.85079	6.36359	2.82484	5.63541	6.92579	1.88586	5.97246	3.89322	1.29976	1.14746	6.88693	0.868544	4.68674	1.77649	5.23619	4.44817	4.98983	5.98868	3.92428	6.83971	6.87041	9.26676	8.82031	2.33081	5.97013	6.4694	2.63833	6.91482	3.86744
DO49096	3.58701	7.76724	4.64908	5.18874	8.23287	4.85596	3.54179	7.6558	3.57918	5.62323	0.983959	4.36508	2.3744	6.93861	1.22939	3.75153	5.04066	3.10345	4.25115	1.71863	6.40904	7.65826	1.86662	5.95099	6.04703	0.930927	4.24976	2.72414	2.37071	1.32235	7.00457	1.0713	5.2384	2.70886	2.94732	8.12213	3.48794	4.2549	2.95893	5.1152	7.06675	6.38487	6.49803	2.6136	6.74225	4.60228	4.06355	5.89912	4.47422
DO49098	5.17363	8.62491	3.38622	3.66114	8.57551	3.79094	3.67751	7.57561	4.1512	4.63302	0.744958	4.17808	2.01926	6.89619	1.17366	5.44373	4.76777	1.76032	4.43686	0.530111	5.55129	6.23862	3.18236	6.01459	6.07196	1.52778	3.4714	1.96934	1.03498	1.22351	6.91571	0.701914	4.15383	3.80625	1.553	7.47149	4.73396	4.86165	2.98869	6.2289	5.61982	8.43723	8.01011	1.92749	5.80328	3.38207	4.16479	5.836	4.34624
DO49100	4.19594	6.33085	2.85978	4.59424	4.35188	4.85951	4.34371	6.9312	4.09043	4.59505	1.3764	4.00454	2.11408	6.55289	1.16713	2.53249	4.83829	1.97336	3.57777	5.25061	5.08729	5.78867	1.42887	6.30509	5.46978	0.513509	1.79968	2.33286	1.51231	1.46866	4.95631	1.40888	5.62456	3.38545	1.95682	7.06975	3.12793	3.67431	2.44284	4.8622	6.27785	5.9217	7.75676	0.865087	6.01501	2.24451	2.25575	6.34841	3.95211
DO49101	4.72972	6.50455	4.01021	4.89756	9.56002	3.81249	4.15069	7.31582	3.09969	5.58948	0.943753	4.30705	2.50749	6.7029	1.29871	4.82709	4.53047	2.08504	4.41059	1.3272	6.05458	6.99252	1.81988	6.35225	6.06868	1.92939	6.4815	2.35694	0.947678	1.26826	7.58374	0.746714	4.43915	1.75353	2.98633	11.1576	4.43875	5.3813	3.02667	6.11381	6.41837	6.81037	7.32206	4.67527	5.68822	6.3387	5.32863	6.61878	4.63838
DO49104	5.0375	8.07198	2.80903	5.27677	8.63584	2.52533	3.43374	8.0966	4.21912	6.21562	1.03143	4.26297	1.87249	6.36018	1.13568	2.90366	4.97594	3.55908	5.89484	1.23548	6.26786	7.46711	3.06387	6.16205	6.07519	1.32265	1.67048	1.26962	1.12818	0.624391	6.56565	1.21822	4.62513	3.57289	3.77937	7.31686	3.5876	3.35151	2.90894	5.34011	7.6694	6.98067	6.6408	2.20895	7.26997	1.83412	2.85579	5.14936	5.09997
DO49108	4.12242	6.46673	3.39065	5.39915	7.0068	5.33945	3.58182	6.03156	1.61162	5.92088	2.03158	4.6982	0.995379	6.71545	0.662925	2.15794	5.79731	2.57675	4.82432	0.782427	4.02228	8.94637	1.83773	6.60872	7.2489	1.19857	3.93446	5.47613	1.63869	1.09628	7.90454	1.21745	5.00981	3.40431	2.24643	7.49002	2.43552	3.36795	2.43388	5.10185	6.93813	5.92989	5.97836	2.53613	4.80688	2.62175	2.80501	6.5976	4.39341
DO49109	4.49986	6.23372	3.46627	4.74814	4.09991	4.52473	4.04494	6.89657	3.96935	4.14947	0.838223	3.87817	1.85872	5.86779	0.757709	2.76993	5.07294	2.28164	3.98928	5.83585	5.31556	5.78334	1.69054	6.09922	5.56082	1.2024	1.9338	2.25973	1.10991	1.2688	5.39021	0.845316	5.54776	2.31667	2.62615	7.17925	3.47273	3.56276	2.40312	5.03793	6.75149	6.01788	7.74417	1.31348	6.47371	1.75889	2.33485	6.32171	3.89152
DO49111	5.29555	8.77309	2.50476	3.92953	8.40386	3.90805	2.48351	8.01297	3.36668	4.49195	1.3073	3.99596	2.1845	6.50203	1.46636	5.51783	4.42242	3.12231	5.98133	1.46624	5.34486	6.45273	2.28395	5.39993	5.81406	0.789897	2.18163	1.58242	0.943001	0.93518	7.44036	1.4423	4.27354	3.23104	1.69725	7.1702	4.56181	4.79133	3.2007	5.86278	5.89385	8.01087	8.38013	2.05729	5.59809	3.37255	3.73022	5.64875	4.52261
DO49113	3.26876	6.74566	4.07547	5.86436	7.47393	3.4204	3.44622	7.23231	3.22043	5.96401	1.3849	4.34907	1.69001	6.44211	0.832291	1.46152	4.23056	2.04415	6.78061	1.09092	4.73885	8.03531	2.71171	6.0323	5.82389	1.61386	1.16592	0.932681	1.22102	1.10647	6.72386	1.29904	4.47696	2.8636	1.59159	8.76994	3.60955	3.06138	3.03886	5.62494	7.06722	5.84978	6.85903	1.55727	7.0012	4.67512	3.62919	5.57962	5.06462
DO49115	5.96661	7.17545	4.5948	4.24365	4.29321	2.74653	3.92432	6.80061	3.43314	6.06211	1.76573	4.56125	1.555	6.59875	1.11181	5.71305	4.24399	2.52258	4.57462	1.01489	6.22979	8.60722	2.26447	6.94174	6.37054	1.54246	5.03506	3.45934	1.42108	1.02317	7.77864	1.4353	5.45486	3.14751	3.90935	5.06609	5.50042	5.71764	3.16942	6.71708	7.43269	7.97916	9.40521	3.66942	6.11861	4.16268	1.50561	5.68854	4.30075
DO49116	5.09429	7.28625	3.69752	4.15994	4.20321	4.50876	4.71868	7.3833	3.5742	5.59824	1.58193	4.39144	2.69301	7.17756	1.1273	4.12466	4.99747	2.03791	3.64994	1.10468	6.68288	8.05598	2.84393	5.51811	6.11808	1.77609	3.83305	1.98555	1.01916	0.81456	7.80662	1.2243	5.44965	2.9392	2.50931	5.76501	4.81074	4.6782	3.09863	6.10948	7.54387	9.03646	8.6902	2.94517	5.97595	3.80698	1.74205	6.7877	4.43505
DO49117	4.16517	7.66802	4.86585	4.62199	7.05412	4.61756	4.41372	6.67095	3.98995	4.13353	1.05561	5.13192	2.30463	6.16014	1.31147	3.61688	4.22157	1.67813	4.54261	1.71974	3.74647	6.98026	2.26551	5.19646	6.43732	1.57164	1.90169	2.02702	1.47709	1.22377	5.41073	1.56128	3.19072	3.52364	2.31418	8.62492	3.05286	3.22562	2.55706	5.15316	7.20955	7.81458	7.26747	2.12451	5.74286	2.67364	1.87466	6.61878	4.35911
DO49118	5.93759	7.21916	3.87881	6.39673	7.98432	3.27819	4.09797	8.41334	3.66224	7.44128	1.09821	4.34091	2.01551	5.96703	1.84425	5.49246	5.69581	2.78836	6.18571	1.88264	5.82642	6.72575	1.86411	6.40839	5.23623	1.04548	4.55277	3.16447	1.9028	1.18723	7.76417	1.11447	4.56409	4.0337	3.69965	8.05546	4.80226	5.06578	3.62443	6.52867	7.66347	5.47651	7.72067	3.95163	5.46514	5.28173	2.36537	4.3916	4.82027
DO49121	5.44317	7.36492	2.16836	6.39102	7.79412	4.23016	2.93459	7.83289	3.70258	5.10568	0.858841	4.51231	1.73066	6.50619	1.56996	4.56297	5.2151	1.32192	3.84276	0.91414	6.03465	7.87726	1.37078	5.70709	6.17126	1.04632	1.52352	1.92163	1.06321	0.834609	7.85853	1.7511	3.20406	2.30456	1.82772	7.65938	5.6264	4.71997	2.77301	6.18491	7.57104	7.22005	9.47285	2.01692	6.13868	7.74492	3.90811	5.35781	4.6682
DO49122	4.99912	7.41221	4.23133	3.27744	7.31891	4.37017	4.78222	6.75273	3.59785	4.69351	1.20324	5.20897	1.75451	6.93026	1.06868	4.64634	4.97847	1.54234	4.20828	0.685332	5.01315	7.36144	1.96611	6.49375	6.91269	1.81784	4.52483	1.5258	1.0472	1.12701	6.30494	0.742637	5.85168	3.4773	2.30454	8.91587	4.50939	4.9131	3.38502	6.03505	7.12086	8.30371	7.34345	2.23904	7.50247	2.30272	0.998052	5.82546	5.25866
DO49123	5.96493	6.02068	4.03793	4.18583	3.80958	4.26681	4.20053	7.66354	3.62587	5.16285	0.875432	4.30904	2.4011	5.94176	1.4028	2.29996	4.56331	1.42165	3.31988	1.9906	4.55767	7.62574	3.44139	6.25218	5.63709	1.45022	1.87589	4.50187	1.48604	0.848585	7.26067	0.628606	4.91613	2.87938	3.04911	8.24242	3.778	4.51279	2.44088	6.22759	7.10384	8.30474	8.51429	2.20895	4.59792	1.93103	1.17781	5.85008	3.95211
DO49125	4.90749	8.31491	3.60966	4.67188	9.16805	5.27515	4.28111	7.17289	3.32854	4.71177	1.16215	4.47037	2.15118	6.91855	0.928918	4.72922	4.30234	2.93914	3.88148	1.00438	5.28925	5.38494	2.07716	5.30037	7.39162	1.56584	5.79905	1.6585	1.08819	1.206	7.36806	0.881095	3.6689	2.81016	2.74102	10.6672	4.59011	4.8523	4.31234	5.99952	7.66509	8.36034	8.97529	2.99537	6.00506	4.55899	4.53072	6.84782	5.07625
DO49126	5.53879	7.601	4.24659	4.13819	3.85226	4.49987	3.50543	7.4889	3.51115	5.60024	0.745347	4.8109	3.86582	7.32258	1.28864	4.99044	4.72174	7.94625	3.39967	1.72204	5.58305	7.29137	3.18271	5.82145	6.97754	1.95614	7.45759	1.40995	1.39083	1.13219	7.24576	1.33956	3.22719	1.7928	3.9754	5.75889	3.89676	5.48032	2.63092	6.73202	7.62022	8.41496	8.71988	3.06261	6.85484	8.21457	1.00385	6.46847	4.18588
DO49127	4.29123	7.86664	3.28511	3.41266	7.32882	5.1018	4.43936	6.80231	3.83623	4.71944	1.24207	3.55683	1.21638	6.27155	0.963406	2.55484	4.48412	1.87445	4.07574	0.735705	4.5699	7.52621	2.58382	5.58812	6.41566	2.29278	2.48973	1.64532	1.68721	1.22108	5.9853	1.26703	4.90552	2.90982	3.0685	7.3801	3.07529	4.47041	2.91803	5.13718	6.78759	8.13538	8.0663	2.23439	6.98719	2.5059	5.28595	6.73747	4.14097
DO49128	3.1881	7.8034	3.97177	4.48765	7.74985	5.78043	3.65582	7.15917	5.00944	5.54901	1.0328	4.37535	3.71134	7.19577	1.1836	3.00549	4.49542	3.16343	4.16764	0.948299	6.69975	7.91614	2.94345	5.56236	6.85469	1.52342	1.94097	1.97017	1.40983	1.32893	7.86724	0.36268	3.97922	3.83016	3.09221	6.76045	3.1503	3.31009	3.29188	6.50423	5.88992	8.93316	8.24051	2.14677	4.00679	2.33006	2.29002	6.55216	4.16107
DO49129	2.8216	6.3899	4.95646	2.90178	7.73593	3.67195	3.01131	6.39471	3.68465	4.69835	0.600989	5.23559	2.47157	6.32059	1.53975	2.81308	3.82717	2.01786	4.27062	0.881971	5.52287	6.57998	1.49426	6.35225	6.2088	0.570921	1.90028	1.28801	3.1828	1.00685	7.56124	1.21927	5.1007	3.19051	1.55516	9.19823	2.97991	3.05947	2.82318	5.23393	7.11135	7.9052	6.80828	2.72341	5.57026	5.14412	4.37936	6.34268	4.85723
DO49130	3.21067	5.96137	4.45722	4.62915	8.13369	4.11776	3.67249	7.44267	3.79941	4.56534	1.03035	3.57805	0.96886	6.15695	0.695088	1.70877	5.8594	2.38115	4.18787	1.02816	6.0523	6.85871	1.75716	6.53603	6.58646	0.963651	2.49856	1.97868	2.04636	0.833604	5.36605	0.711065	5.62354	2.21861	1.61314	8.07058	3.01463	2.94586	3.68617	5.7649	7.05032	6.42108	6.69428	1.19555	6.03101	4.96246	4.21586	6.83696	4.33361
DO49132	6.01713	8.51783	3.97952	4.12729	5.52813	4.21835	3.15402	7.43476	3.64371	4.82515	0.868375	4.35275	1.67478	6.39533	1.02482	4.17915	4.80727	3.01656	4.37494	3.44932	5.22508	6.24952	1.95162	5.97409	6.29258	0.779861	4.47818	1.55692	1.04067	0.635201	6.23883	0.977447	4.8544	2.90652	3.638	6.95209	5.01725	5.39522	2.82922	6.37218	6.42088	8.80586	8.99858	2.12351	6.82504	3.52452	2.00975	6.07843	4.2921
DO49133	4.47023	7.71927	4.08214	3.31837	7.67333	4.36428	4.25156	6.75609	3.02395	3.83825	0.894254	4.11559	2.22535	6.70724	1.10121	3.73232	4.47238	1.09963	3.53827	1.39013	4.72713	6.74159	3.44704	6.71358	6.82189	1.37985	3.45937	1.88447	0.500711	0.619	7.41186	1.17416	4.88034	3.77411	2.74238	6.94499	4.49978	4.35294	2.79947	5.41578	6.61032	8.05238	8.16038	1.527	6.18045	2.96941	1.68644	4.86304	4.40425
DO49134	3.94523	8.16163	4.72971	4.48413	3.29866	4.49607	4.32158	6.60655	1.6932	5.14787	0.894077	4.01889	1.99316	6.2019	1.20645	2.69619	4.41573	1.30339	3.76232	1.0964	3.97112	8.2339	2.89477	5.75563	6.20658	2.40507	1.63382	2.41587	1.21469	1.20889	6.94788	1.28801	5.35518	3.21496	1.73535	4.87986	3.88044	4.40641	3.88174	5.1161	8.13652	9.41086	9.19313	2.95738	6.50071	1.68338	1.22844	6.64009	4.21517
DO49135	3.38487	6.02477	2.81596	4.67302	4.4143	5.21839	4.22333	7.10022	2.97157	5.92049	0.988336	3.73939	1.36239	6.92811	1.0901	1.35239	5.47769	1.15234	6.1928	1.48933	5.2597	8.66829	2.67573	5.50414	6.75217	0.914742	1.78984	1.92145	1.98948	1.07424	8.09897	0.837189	4.49055	2.21779	2.41516	9.17529	3.48826	2.81805	2.45167	5.18834	7.33676	8.01839	6.96188	1.42619	4.99713	2.6271	3.33875	7.49793	4.15116
DO49136	3.31232	8.18311	4.59385	4.32397	5.48703	5.33506	3.57119	7.03615	2.72088	4.92701	1.01781	3.50337	1.67495	6.34635	1.05154	1.53142	4.25178	3.49089	3.70642	0.931796	5.8732	6.92394	3.07099	6.83217	6.10695	1.82697	0.780852	1.96916	1.10856	1.30571	7.23433	0.582	5.5958	4.50125	1.50996	6.84185	2.71639	3.83979	3.39579	6.5665	7.49057	8.22468	8.17644	2.10958	6.36378	2.06243	0.635972	6.31551	3.69928
DO49137	4.10147	7.79735	3.73151	3.86014	8.7883	5.10906	3.74491	7.31115	3.7245	3.83631	0.530202	4.7935	1.57077	5.90476	1.58104	3.2843	4.83171	1.98092	5.56163	0.958616	5.66814	5.58314	2.17066	4.74887	6.41232	1.3276	2.43272	0.842498	1.91168	0.883412	6.57252	0.979533	4.32941	2.99739	2.51022	7.91345	4.39388	3.72708	2.79106	5.81491	7.16103	7.23104	7.725	2.01595	6.64138	3.03138	3.5937	6.48051	4.28937
DO49138	3.54836	6.65012	4.22012	4.24741	5.71773	4.58604	5.07725	7.69727	1.92974	5.26333	0.806929	4.49503	1.62499	6.3707	0.852367	3.20876	6.72347	2.24886	4.75269	1.33206	4.57878	7.87486	2.07186	6.47162	6.12481	1.68153	1.30165	1.51986	1.19096	1.39022	6.45777	0.85282	4.63907	4.04649	1.99747	10.6781	3.38558	3.95061	2.29785	4.80459	8.33852	7.6387	7.14955	2.24995	6.21583	0.705727	3.90871	7.94993	4.82826
DO49164	3.6052	7.48315	4.97824	2.38577	8.37446	5.37034	4.02003	7.01231	2.69422	4.39896	1.38293	3.58416	1.93178	6.49293	0.690878	2.08605	4.97102	1.77117	4.38726	0.982209	5.00107	7.81986	4.00524	5.47824	6.49381	1.5906	2.13157	0.70367	2.10732	0.940297	6.19203	1.60831	4.81003	3.17921	1.85287	8.70863	3.80789	3.76992	2.91727	5.57859	6.20484	9.03646	8.32737	2.16289	6.90077	4.38499	4.51203	6.8507	3.99517
DO49165	5.37164	5.42871	3.28058	5.76567	3.33612	3.84971	2.38866	7.20938	3.65733	5.13969	0.861765	4.01373	1.79064	5.68552	0.850683	2.76427	4.84042	1.51985	5.59378	1.68656	5.22372	6.42669	4.33169	5.43596	5.77109	2.15096	1.97254	0.900893	1.19791	0.716911	6.68776	1.26641	4.93213	3.26017	1.94909	7.15924	2.98252	3.77214	2.56547	5.63845	8.28182	5.37692	8.25981	2.98828	7.50741	2.89175	0.868205	5.76512	4.33629
DO49166	5.25948	5.35444	2.62991	4.54278	7.64773	3.5713	3.87392	7.80699	4.49606	4.69272	0.995939	4.53337	1.51508	6.75982	1.1078	2.16764	5.9766	2.69524	3.17907	0.523105	5.09285	6.27854	4.87668	6.00339	6.30692	0.528209	2.57198	1.11668	0.82391	1.25442	7.6804	0.890112	3.55797	2.38195	1.71031	5.11438	3.5601	3.2852	2.74875	4.98129	6.18075	5.86682	6.46556	2.55233	6.41783	1.64935	1.69892	6.36873	3.36907
DO49168	4.88062	6.55728	4.19053	5.54793	1.52925	3.66777	3.48225	8.05652	3.41489	5.53126	1.00324	4.39447	1.94589	7.28826	1.13075	5.10347	4.33608	2.03346	4.25356	0.934879	5.52536	7.6278	3.21654	6.76257	5.45579	1.49411	5.22188	1.54933	1.36919	1.36285	7.63813	1.2071	4.91449	3.07073	2.05686	6.5696	4.11717	5.03493	2.41337	5.56991	7.3201	5.42916	8.15095	3.51077	6.77198	2.87821	0.975226	5.92392	4.42569
DO49169	4.75492	8.13717	3.96042	4.99987	5.39062	4.6888	3.95809	7.41764	3.25568	5.85121	1.30427	4.28448	1.54559	7.42335	1.60641	4.7498	4.1717	4.15075	3.15586	1.21812	4.88098	6.64565	3.81052	5.71838	6.42187	1.82314	4.49808	3.00038	1.1133	0.551613	6.99592	0.285127	5.20667	3.97371	3.6824	5.79568	4.91507	4.73781	2.80172	6.78525	6.87384	7.97173	7.93925	1.8927	3.67236	2.72008	0.913649	6.09469	4.94894
DO49170	4.12225	7.88706	3.70328	4.89986	5.12107	4.55412	3.83233	7.68356	4.25499	5.46712	1.00392	3.72048	0.787489	6.74272	1.52731	1.78436	5.17343	2.13892	3.97374	0.607855	8.01776	6.74717	1.27652	6.38451	5.64684	1.595	2.59263	1.23734	0.795312	1.25947	5.97226	1.72193	4.87215	2.27585	1.74311	5.23929	4.92122	4.40861	3.33241	5.87886	6.7406	7.10232	8.7429	2.65471	5.06727	5.17392	4.83128	6.6983	4.1504
DO49171	5.67148	8.92718	3.34394	4.91521	7.42639	4.15953	3.51197	8.20866	4.76666	6.39528	1.05698	4.01656	1.87295	6.93321	0.883954	5.69335	4.98112	0.978352	4.35632	1.30308	5.73504	5.36698	3.46448	5.94708	5.37401	1.77239	5.17325	4.44101	1.20409	1.15254	7.48204	1.16791	4.89999	1.99209	2.03729	3.81358	5.61106	5.46869	2.1187	6.66892	4.95206	7.59579	8.55202	3.65029	4.31489	4.91438	3.30151	5.28819	4.89256
DO49173	5.80058	6.63575	5.13291	4.84641	5.70972	3.40762	4.58333	7.82202	3.65264	5.71588	1.29045	3.40368	2.58963	6.57242	1.10349	4.32003	5.34493	4.37721	3.99109	0.791214	6.76641	7.81872	3.23676	6.53011	6.5006	2.59909	1.49886	1.24276	1.22447	0.888467	8.64601	0.848618	5.06409	3.38522	1.96746	4.58004	4.73457	4.71922	3.04703	5.73962	7.59024	5.97055	7.98192	1.85109	8.16512	2.50517	2.82711	5.27223	3.37766
DO49178	4.03506	5.89101	4.03357	5.03979	6.10392	4.37954	4.494	7.63194	3.39806	4.9144	0.863937	4.03882	1.07568	6.48352	0.794243	3.42039	5.28221	2.36828	4.1832	1.1958	6.08893	7.54087	1.66281	6.48857	6.92235	1.63913	1.46709	3.30229	1.76618	1.28797	8.38608	1.18863	5.22524	2.58396	2.88783	7.54678	3.42046	3.25817	3.16726	4.25661	7.04423	4.77039	6.38207	3.99002	6.66943	2.3638	1.97957	6.29878	3.49908
DO49183	3.63157	7.49857	4.2133	6.91088	4.12949	3.66911	3.48019	7.81482	4.69905	5.2739	1.06541	4.74265	1.46683	7.68115	1.74293	1.86053	4.74405	2.24492	4.1488	1.39992	8.09796	7.52526	1.28431	4.68031	6.15224	2.29449	1.95529	0.871506	1.84263	1.86779	6.69555	1.10948	3.44198	2.74138	1.51642	6.35196	2.99633	3.14727	3.94095	5.58699	6.08186	4.87791	4.04026	1.60594	7.66168	2.92917	0.794885	4.4184	4.30416
DO49185	4.35497	6.57236	3.95885	4.62391	7.50492	3.38503	3.15175	7.38961	4.02047	4.40644	0.675436	4.78769	1.77956	7.61648	0.983803	2.91593	5.11139	3.16525	3.50262	1.32998	4.04651	7.66612	2.37724	6.47332	5.65622	1.65463	1.56986	2.83509	1.5557	1.08531	6.95887	0.733262	4.90725	2.93815	2.6938	11.2084	2.87071	3.35075	3.25286	5.37547	6.1417	6.24802	7.04003	3.03936	6.16914	3.35231	3.43514	5.30445	4.63542
DO49188	3.53316	8.18991	4.04509	5.60434	8.16799	3.98411	3.27607	7.67809	3.9668	5.54983	1.03902	4.50659	2.03501	7.11593	1.18259	2.3622	4.75113	2.04038	4.43189	0.622555	7.23192	8.12126	2.63955	5.74498	6.66841	2.0512	1.64176	1.46986	1.00186	1.00888	7.32362	1.99916	3.94925	1.58651	1.86821	6.30916	2.56898	3.01309	3.40818	4.15431	7.96313	4.17475	5.29616	1.60405	6.99093	7.35483	4.16633	5.11766	5.43361
DO49193	4.3026	6.82916	3.51334	4.28648	6.15363	3.46963	3.29488	7.00511	4.05629	5.75278	1.30516	4.72268	2.41666	6.04434	1.78754	2.09851	4.98689	2.36562	4.12475	1.10659	5.37294	6.80047	5.59209	6.72304	6.34478	1.46791	1.84087	1.60299	1.67905	0.544098	6.13516	0.770597	4.62171	2.41432	2.23503	8.17402	3.99759	3.68588	2.95798	5.20076	8.17405	3.06199	7.14184	1.72278	6.829	1.59571	1.41978	5.78408	3.71103
DO49202	5.45469	6.96176	3.83128	6.45417	7.72251	3.2692	3.49855	8.20568	4.50534	6.25903	1.05127	4.62173	1.23834	6.25443	1.04061	4.8204	5.27028	3.17194	5.90082	1.26289	6.95791	7.23302	1.47501	6.03821	5.99848	2.2079	4.37055	1.88273	0.52772	1.30498	7.94692	1.54642	4.52475	2.99777	3.99215	8.13407	4.18974	5.28089	2.7387	6.10288	7.14682	5.49098	6.03471	4.83847	6.58575	4.58001	1.57047	3.53036	5.16116
DO49203	4.94617	6.95217	3.80345	5.28854	2.10117	4.40004	4.03851	8.31599	3.26454	5.28284	1.18584	4.10575	1.9598	6.55972	1.05855	4.99077	4.90275	2.29086	4.40006	0.875129	6.46698	7.64796	2.98536	5.80973	6.70363	1.91108	6.46943	2.66906	1.54319	1.30258	9.33943	1.70592	4.81852	3.03105	2.2953	7.11756	4.48839	5.80895	2.96206	6.07773	7.81468	4.75058	7.13575	6.7233	6.79557	3.58731	0.916567	6.24524	3.68547
DO49204	3.79329	7.30433	4.70881	5.32768	2.43516	5.363	3.08423	6.24931	1.72024	4.13064	1.49015	4.97369	2.6747	6.95659	1.01595	2.88763	4.83998	2.41787	3.76615	1.01517	6.61266	7.50558	1.18582	6.76671	7.3372	3.90724	1.61559	2.19381	2.01133	0.820838	6.6615	1.33281	4.80233	2.85159	1.21534	4.71644	3.56119	3.20187	2.86345	4.94397	6.86014	7.07055	7.35233	2.48727	2.7691	2.77754	0.213817	6.97141	5.5769
DO49205	6.0706	8.71927	3.43107	4.26963	6.82164	3.63751	3.64053	8.09207	4.17501	6.28128	0.716542	4.80399	2.22118	7.02749	1.43025	5.44579	4.38624	2.32488	3.8617	0.979344	6.06841	7.28076	1.94033	6.17458	5.75249	1.52487	3.81858	3.11865	2.07112	1.22253	8.41687	0.820754	4.40721	2.84196	3.7166	4.98601	5.53457	5.70863	2.66753	6.69016	6.8255	7.52053	9.14382	3.43763	4.89218	2.6932	1.93918	6.83318	4.6759
DO221539	4.13043	8.81826	4.03405	4.95791	7.19556	4.62274	3.44552	7.10486	3.94262	4.93841	0.876564	4.50965	2.72417	6.84335	2.77027	2.82923	4.64331	3.59958	3.62233	2.16536	6.64721	7.10168	3.43914	5.09991	5.20779	1.45432	1.6607	2.86176	1.71079	0.89048	7.88965	1.10633	5.39325	2.18845	3.55267	7.54911	3.9853	4.15731	2.45697	6.03631	6.85265	9.52811	8.68034	3.19949	6.65574	2.43581	1.52827	6.62117	5.12133
DO221540	3.23378	7.41663	4.37051	2.74245	7.03013	4.5153	3.98011	6.80982	3.15963	4.28843	0.876564	4.39209	1.22859	6.50664	1.06571	1.87895	5.13858	2.37449	3.97821	2.48127	4.68972	6.75719	2.90214	5.71169	5.62778	1.45262	1.92462	2.06688	3.72828	0.89048	8.2414	0.998844	5.45739	2.49164	1.81834	10.387	3.54263	2.61217	3.12997	6.60371	6.91643	9.25066	7.39238	2.39861	4.07196	3.93113	1.26291	5.92122	4.75782
DO221541	3.10783	4.76087	3.99795	4.58746	5.997	3.85106	4.88047	7.37547	2.42329	5.20433	1.25763	4.51415	2.41483	6.82147	1.08478	3.24596	5.07053	1.91242	4.68677	2.53403	5.66473	5.73435	2.12082	6.11922	6.66742	2.886	3.05808	1.67503	4.976	1.12061	7.06681	1.13005	4.79803	2.28993	1.91839	9.75897	2.29073	2.75209	2.63967	5.47309	7.66408	5.39793	6.82941	2.71062	5.73443	6.61876	1.09756	5.31037	4.89856
DO221542	5.81489	8.82203	3.80057	4.54285	4.78713	4.06351	2.54401	6.76644	2.41971	7.37332	4.08969	3.85978	2.74639	6.23142	1.06571	4.88337	3.46078	3.09211	3.34169	1.1902	4.62485	6.32007	3.31545	5.31189	4.72544	1.58908	4.26137	2.67302	1.11001	0.89048	6.4293	0.986319	5.48313	2.96523	3.4301	3.88034	8.7102	6.84366	3.054	8.01611	7.40896	9.69887	11.563	3.04233	1.80619	2.82444	2.01874	6.29848	4.43707
DO221543	4.90235	6.98098	4.05239	3.68247	8.08064	4.19894	3.40528	6.76321	3.73036	4.15911	0.906093	4.64016	1.66458	6.66907	1.06571	3.24405	4.29373	2.09113	3.72373	1.33506	5.05826	6.48059	3.593	6.06471	5.65147	1.59456	1.54215	2.1705	3.07317	0.89048	7.62939	0.943735	5.55295	1.96506	2.26905	9.01773	4.82985	5.12737	3.23537	6.39918	7.6735	8.30824	8.75769	1.89281	5.10077	2.91267	2.51276	6.33672	5.41921
DO221544	4.2769	7.28781	5.56651	4.6791	8.90938	4.19063	3.91195	7.853	3.58987	5.06234	0.876564	4.90881	1.90306	7.01615	1.08482	3.40976	5.42865	1.97463	3.55392	1.8684	6.25706	7.15355	2.79299	5.95939	5.69376	1.36291	2.18496	1.67546	1.69851	1.23621	7.54472	1.57235	4.35176	3.06931	1.71102	9.40977	3.23255	3.33033	3.32207	5.48637	6.11793	7.56734	7.35105	1.95233	4.96497	4.71883	3.53731	6.32624	5.04744
DO221545	4.60136	6.22432	5.72063	4.23733	6.38756	4.25036	3.76022	7.27235	3.3266	4.76832	0.876564	5.17955	1.64549	6.62209	1.06571	3.04377	5.02433	2.51542	4.597	1.48507	4.33261	6.71514	6.18816	6.11039	6.23768	1.62528	5.38859	1.61252	1.11001	0.89048	7.9219	0.948468	5.34861	2.10277	1.39009	5.51833	3.96922	4.6167	2.86739	5.52173	7.84366	6.31316	7.32448	3.20063	5.15895	2.69445	5.63754	7.47265	4.93194
DO221546	6.23877	6.55018	3.69217	3.28604	7.83618	4.6747	3.50739	6.94535	3.72591	4.85518	1.20138	4.57525	1.83768	6.49532	1.28775	4.52538	5.54181	2.78646	3.33391	1.19153	5.24819	7.52706	2.70035	5.51417	6.67436	1.53407	2.28972	2.19253	2.10881	0.89048	6.69899	1.28709	3.738	2.31958	3.05554	9.74045	5.22805	5.33389	2.41254	6.03835	7.05219	9.28208	10.0569	3.82637	6.31782	3.84041	4.47649	7.1893	5.0923
DO224575	3.66928	4.9153	4.46916	6.31518	6.99385	4.63257	4.26275	7.79067	2.15006	7.01987	0.876564	4.16577	1.70726	6.81187	1.06571	1.2291	5.06318	1.88045	3.55193	1.05911	6.22261	8.21955	2.68718	6.38397	6.13133	1.67408	3.26254	1.61252	1.14737	0.89048	8.39191	1.07699	5.37759	3.10278	3.6159	4.42288	3.76563	5.66873	4.23175	7.34043	7.17442	6.09062	7.07778	3.16335	6.18903	2.68362	3.44187	5.8503	4.04541
DO224633	3.96987	6.53894	4.20291	3.09081	1.58568	3.82491	3.07601	6.81901	3.62089	5.72521	1.07215	4.22572	2.13962	6.71368	3.30817	4.79421	2.78143	3.38239	5.45276	1.0436	4.08933	4.97358	6.35796	5.6488	7.71973	1.32458	3.20653	2.45373	1.27934	0.89048	6.86184	1.01589	5.6747	1.94943	3.04072	6.83598	3.67893	4.58296	3.6272	5.60581	6.7896	7.76651	8.19629	3.42063	2.57416	3.18854	1.09756	6.49315	5.06792
DO224642	5.53426	7.14238	3.51057	4.67124	8.03166	4.48206	3.44222	6.97291	2.38632	5.10841	0.876564	3.84957	1.55665	6.90161	1.06571	5.47391	5.38466	3.05755	4.56595	1.0436	5.06479	6.5316	4.24729	5.06018	5.46858	1.55526	1.54215	2.03379	2.37676	0.89048	8.50272	1.17716	5.36864	3.05601	3.40318	8.42326	4.78322	5.64428	3.06705	5.16338	6.9597	8.62144	9.29923	4.0615	6.54485	4.22166	1.86532	6.00184	4.66796
DO224648	5.17207	8.06617	4.18468	4.96966	3.78653	3.9827	3.05399	7.04196	1.87251	5.63016	0.876564	4.26085	2.28772	6.48172	1.06571	2.84763	6.28889	2.31298	3.26788	1.0436	4.98949	7.58527	3.41715	5.62336	5.27502	1.34476	2.66409	2.33923	1.11001	0.89048	7.98473	1.03448	5.60892	2.52556	3.84715	7.88862	3.86505	4.29066	3.08392	5.61231	9.25861	8.83201	8.73887	2.11837	5.82643	2.90445	2.82117	6.89426	3.86284
DO224656	3.44833	7.32436	3.53479	3.40761	8.17112	4.09399	3.86495	7.02613	3.40121	4.76214	0.902685	4.39103	2.49432	6.87147	1.1836	2.86959	5.89662	1.94648	4.15667	1.0436	5.1904	7.8882	2.66665	5.26812	6.2926	1.35145	3.44243	1.61252	1.19066	0.89048	6.60891	1.03765	3.91765	3.42365	1.6573	9.56439	3.98192	3.27224	3.05081	5.61367	7.12334	8.28014	7.59408	2.3968	5.93293	5.74689	3.35542	6.08114	4.30515
DO224688	3.81804	8.37945	3.83064	4.17502	8.70882	4.05251	3.79223	6.57154	3.73719	4.19721	0.876564	4.41614	2.16688	6.57406	1.0811	3.32495	5.22334	2.11055	3.96439	2.6331	4.62453	6.7654	2.35365	6.85747	7.30842	1.58752	3.05439	1.8109	1.38836	0.89048	6.67085	0.953743	4.15028	3.22952	3.35959	9.56688	3.95156	4.08482	3.01436	5.47524	6.54841	7.5703	7.70893	2.26587	4.4322	3.0223	4.60427	6.22656	4.37717
DO224698	5.61234	8.53424	5.42011	3.62597	6.81995	3.33628	4.12917	7.1614	2.49809	4.57906	1.98872	4.70003	1.90517	6.35356	1.06571	6.66718	4.65826	1.88045	4.78811	2.75103	5.85908	6.12866	1.93459	5.75656	5.76581	1.78446	1.84406	1.88618	5.96079	2.19831	8.0889	0.941067	3.894	2.09704	1.92622	9.86337	5.5137	5.93728	3.23745	6.10369	7.24889	7.42963	9.56266	1.96451	3.51662	3.71876	2.44463	6.75863	4.88999
DO224705	4.06564	8.51562	4.12739	4.02451	6.58534	4.37657	3.50929	7.3174	3.27324	4.90122	0.876564	4.72519	2.22164	6.56422	1.32395	2.17714	5.96921	2.30789	2.96359	1.20354	4.28863	6.63871	1.93459	6.13387	5.73895	1.38103	1.70438	1.91311	1.21801	0.89048	6.70458	0.984145	5.7113	1.89016	3.21258	7.10475	5.2192	3.94041	3.08049	6.03897	7.1959	8.29936	8.30822	1.48447	3.74596	3.33818	2.03848	6.53814	4.42151
DO224712	4.56746	8.11389	4.06806	6.03587	2.52806	3.98116	3.21307	7.29281	1.65879	5.2242	0.959891	4.99949	2.4336	6.26243	1.1527	3.82665	4.64331	2.50634	2.87743	1.0436	5.63612	5.28701	2.14927	5.73347	5.31958	1.32458	4.97761	1.66478	1.88826	1.02583	6.38011	1.17401	4.14968	2.81542	1.82409	4.88209	4.78175	5.20124	2.92779	5.53016	5.98258	8.74569	9.65624	3.91038	2.94407	2.27892	1.29858	5.65079	5.02414
DO224714	2.99555	8.30876	4.54772	5.89267	6.9067	4.8924	3.13559	7.51933	4.23097	5.25515	0.876564	4.83166	2.29944	6.9494	1.36368	1.91418	6.55993	2.73595	4.12349	1.14025	5.1709	8.41726	1.93459	5.13949	6.66502	1.32458	1.70123	2.4077	1.13827	1.09388	7.07402	1.23647	5.08266	3.162	1.43173	5.04019	2.69675	3.00614	3.04142	5.4272	7.75757	8.54098	7.99901	1.56494	6.57329	2.23888	3.43514	6.37552	4.36778
DO224719	6.02941	8.09725	3.1171	4.82476	8.64248	4.56537	3.63963	7.6323	3.4569	5.73679	0.876564	4.73072	1.61419	6.98706	1.26107	2.66917	5.35418	1.88045	5.05087	1.0436	6.30971	7.84406	1.93459	5.19053	5.99499	1.54449	2.74844	1.61252	1.49319	2.86054	7.81704	1.40347	4.50351	2.70597	1.60309	5.26775	5.37896	4.59591	3.14927	5.91062	6.63952	6.71507	8.36965	2.64356	5.18606	6.14709	2.9044	5.87537	4.64021
DO224724	3.92113	6.32967	3.28926	7.33602	4.36285	4.4748	3.0947	6.94063	2.62154	6.28327	0.876564	4.27406	1.39223	6.50336	1.06571	2.92402	5.72288	5.34373	4.44622	1.0436	5.90645	8.45715	2.53784	5.7196	6.04874	1.5878	1.54215	1.61252	1.15436	0.89048	8.48544	1.10425	3.92396	3.56792	1.6433	9.78049	3.62987	3.1598	2.17632	4.94268	7.94496	6.81286	8.21263	1.96954	7.56622	2.67093	3.37792	7.7297	4.81362
DO224734	4.50238	6.96694	3.8246	3.05277	6.55397	4.60812	3.68214	7.11664	4.40555	5.23574	0.876564	4.60136	1.46263	6.50581	1.06571	3.7447	5.66695	2.08334	4.1806	1.0436	6.69032	6.85854	3.35959	5.0511	5.89379	1.60054	1.65842	1.61252	2.52319	1.08199	7.51848	1.43158	3.39212	3.24625	1.90931	9.46475	4.89539	3.81315	3.07097	5.01314	6.88328	6.96171	8.73637	2.99266	5.72637	4.08642	1.09756	6.10773	4.41204
DO224740	4.47785	6.74037	4.18596	3.314	6.39176	3.924	3.64915	6.85732	3.91363	4.4645	0.876564	4.17521	1.38428	6.52276	1.06571	3.95931	4.73411	1.96094	4.29359	2.14296	5.89335	7.30133	3.97293	5.8193	6.64457	1.3289	1.6811	1.61252	1.45629	0.968422	7.59195	0.913527	2.79736	4.41223	1.60646	8.85295	4.47639	3.33264	3.52229	6.50005	7.07705	6.85924	7.9405	1.70372	6.07112	4.34313	1.38785	7.35283	4.30769
DO224745	4.60896	7.903	4.96179	5.0815	5.34099	4.71067	3.87312	7.06231	4.21625	5.87928	1.08009	5.13323	1.7079	6.80593	2.10816	4.91014	5.46054	4.02306	3.9078	1.0436	5.11934	7.47434	3.29202	5.73897	6.57136	1.40053	3.63422	4.02761	1.11001	1.14177	7.61752	1.06072	4.50696	2.26689	2.63504	11.3748	5.52414	4.60277	3.29561	6.54779	8.29114	6.47775	9.45016	1.7096	5.34045	2.35079	1.56256	7.35453	5.04128
DO224750	4.61377	5.0043	4.65606	5.41536	6.68214	3.99463	3.48602	6.72155	2.39148	4.90237	1.194	4.81481	1.41079	6.14453	1.06571	4.23759	3.54147	4.03838	4.78099	7.05635	4.3132	6.3805	3.19941	5.67027	7.19037	2.41871	1.54215	3.64968	1.13195	0.89048	7.66105	1.34318	4.60186	1.82142	1.88727	8.68756	4.34324	4.30922	2.45815	5.89333	6.07757	5.0208	9.51856	2.19731	5.61333	3.07741	1.27149	6.43081	5.69213
DO224752	2.55206	4.80558	4.50325	3.48912	1.50783	4.20301	3.45623	6.68894	2.73031	5.07286	0.876564	4.85285	3.49311	6.59935	1.06571	2.3951	3.45407	1.88045	5.28623	1.0436	5.10323	5.65997	4.31841	5.99505	11.0508	3.05178	1.54215	1.77861	1.25173	0.89048	6.2196	1.16705	4.27199	1.31061	1.37429	7.77689	3.55317	2.02409	2.40509	5.66571	6.27487	5.35298	6.23799	0.929927	4.97221	7.82933	2.59904	5.43182	5.18059
DO224758	4.81516	7.34307	3.83861	5.82681	5.60346	4.03465	3.62957	7.50845	3.20249	6.12332	2.25232	4.40952	1.78263	6.87943	1.06571	4.77664	6.72439	6.57124	4.81793	1.0436	4.50836	8.56035	3.25197	6.12979	6.7953	1.33676	1.54215	1.67646	1.31347	0.89048	6.93575	0.9592	4.12063	3.47668	2.07614	9.90493	6.5573	5.35446	3.07549	5.43814	7.80513	7.22181	9.89145	3.0298	6.48165	4.36986	4.04713	6.14889	4.44219
DO224764	3.14474	6.79572	4.21471	3.45471	5.22531	3.93434	3.20902	7.35576	4.20194	4.09119	1.00413	4.10512	1.42531	6.52077	1.06571	4.45706	5.43883	2.75102	5.20403	1.55087	5.44218	6.75446	1.93459	5.906	6.10806	1.3739	1.54215	1.61252	1.11001	1.37451	6.91063	1.04202	3.50188	4.2939	1.66782	8.51434	3.77614	2.73007	3.06653	5.70358	7.49909	6.3114	6.7753	2.01004	7.12852	2.79019	2.91093	5.97743	4.93035
DO224767	4.82834	7.01231	3.94796	4.18447	5.80669	5.35548	3.56355	7.14953	2.7641	5.13144	1.30554	4.17651	2.11973	7.16423	1.06571	6.08021	4.3869	2.9692	4.71927	1.0436	4.79507	6.82605	2.41968	5.51862	6.00554	1.38125	5.86523	1.61252	1.15604	0.89048	7.75249	0.953981	4.70848	4.00217	3.23946	8.1512	4.38128	4.24774	2.82742	5.52835	7.22875	6.49828	8.52908	1.4001	6.08831	3.25797	1.09756	6.16757	4.52393
DO224770	4.44463	5.03713	4.7909	3.33026	7.42393	3.64541	3.60512	7.40989	3.14132	3.83001	0.876564	4.2275	2.03351	6.65674	1.06571	1.99252	5.23741	2.56115	2.42007	1.0436	6.49266	7.1437	2.28299	5.725	5.34935	1.4306	1.54215	1.61252	3.13063	1.52229	8.5603	0.955327	4.85042	2.59931	1.74906	9.63337	2.82858	2.54802	3.53924	6.34012	7.56504	6.27335	6.52728	1.5468	4.81546	2.25573	1.8521	6.13567	4.82676
DO224776	3.29955	7.17341	4.10566	4.90357	8.9735	4.30886	3.94733	7.28334	4.10019	4.82687	0.876564	4.99864	2.02129	6.83564	1.40566	2.56948	5.34998	2.25369	4.71632	1.0436	5.09406	8.22372	1.93459	6.06285	6.42584	1.36253	1.54215	1.64595	1.15779	1.40445	7.63159	1.04274	3.74889	3.75899	2.63748	3.77921	3.06685	3.32586	3.54468	5.00227	7.34694	6.55222	6.26774	1.56754	4.95807	5.03901	4.04793	6.23605	4.59395
DO224779	3.87278	6.7086	4.56987	3.80393	6.12442	4.47003	4.28581	7.36692	3.37962	4.3952	0.925597	4.06114	1.35533	6.7289	1.71442	3.25837	5.97194	2.04357	5.19811	1.0436	4.48707	7.48803	2.68963	6.33212	6.58216	1.32458	3.6217	2.17492	1.278	0.89048	7.15811	0.890916	4.43112	4.32688	2.34429	9.18542	3.51154	3.47908	3.15125	5.55029	8.28386	6.38945	6.81282	1.46769	7.34015	3.09181	2.80577	5.97038	4.64679
DO224782	3.13684	7.00212	4.14472	3.67278	1.74969	3.89622	4.98989	8.87508	2.47348	5.38975	0.929501	4.79624	1.3879	6.5134	1.08212	2.06424	6.0225	2.43876	2.74412	1.0436	6.05619	6.58607	2.1694	5.96738	6.03655	1.33857	1.54215	1.69022	1.12361	0.89048	7.64665	1.00357	4.92097	3.52162	1.55865	2.45329	4.64288	3.72017	2.75186	5.01026	7.84483	8.71782	6.90893	4.62104	6.77402	2.23888	1.49725	6.14506	3.9107
DO224784	5.05408	6.70047	4.5005	4.84715	5.53154	3.23455	3.19432	6.38653	3.71578	4.69335	0.876564	4.48008	1.2535	6.61069	1.59754	2.43048	5.75473	2.80875	4.75152	5.01011	5.89025	7.38802	1.93459	6.31523	5.76317	1.32458	5.66273	1.61252	1.35684	0.89048	6.68953	1.75457	3.06809	4.58862	1.37429	9.31702	2.99359	2.96647	2.84263	5.94377	7.58379	6.12936	7.89158	1.55276	6.93831	2.88434	4.97958	6.65223	5.63039
DO227531	5.58369	8.35549	4.70801	4.50402	8.47685	4.39674	3.18603	7.45868	3.6984	5.76284	0.96527	4.83807	2.35198	6.92685	1.47693	6.40159	4.59369	5.84949	4.78427	2.34185	5.60426	7.04718	3.93368	6.55802	6.88629	2.83348	8.61811	6.02492	1.66002	1.16178	8.0315	4.19924	4.95869	3.14521	5.88861	11.0063	4.68685	5.87621	2.71011	7.04749	7.95692	9.31741	8.92265	5.74485	5.51434	7.01232	5.61306	6.04709	5.10181
DO227544	9.03918	8.78105	4.26264	5.22518	6.38712	3.93812	2.78288	7.5667	2.90262	5.81806	0.876564	5.377	2.9726	6.61335	2.7147	4.57728	6.87697	6.65451	4.13594	1.0436	4.96783	8.4439	4.38921	7.40483	7.60199	1.5485	3.33811	9.07616	1.11001	1.76237	7.87768	4.09979	5.22488	2.75479	2.6023	5.20378	5.12321	5.57087	2.66563	6.50647	8.00615	8.71091	9.17303	6.73896	5.86736	3.20862	6.48865	5.67324	5.01812
DO227558	5.09596	7.78792	4.78519	4.93459	7.6154	2.97654	3.69396	7.95215	3.57775	6.76126	0.876564	3.98865	2.21798	7.57315	1.5075	4.19651	5.73146	2.10498	4.86437	1.70689	7.04143	7.91372	2.04242	5.73574	6.88069	1.86821	3.12376	1.98246	3.30411	1.14969	8.01828	1.32864	3.81473	2.43694	1.37429	6.81642	3.98246	4.24668	3.71554	5.79853	6.87633	7.91917	8.28249	3.27806	6.11935	2.57575	1.09756	5.89672	4.9025
DO227564	5.57614	8.91422	5.53926	5.54014	5.68156	3.88505	4.27504	7.21992	2.95966	5.6074	1.82537	4.63963	4.07128	7.02216	1.09342	3.88005	6.28446	2.96235	3.3236	1.0436	5.97583	6.85701	1.93459	5.35298	6.21981	1.68518	3.3335	1.61252	3.15389	1.05925	6.42421	2.24035	5.03244	2.53483	2.11943	10.7727	4.83544	4.47625	3.8643	5.51313	6.36331	8.89601	8.89063	4.67447	6.30814	3.94817	4.89392	5.97252	4.77509
DO227570	6.14311	6.20555	4.72684	4.83901	7.37674	4.70201	3.58475	7.937	4.14583	5.42633	0.876564	5.26374	1.89428	6.75085	1.41738	4.29719	5.57205	3.03895	4.14997	1.80127	4.5989	6.64588	3.05707	5.93206	6.75761	1.55253	4.65088	1.79847	1.53764	1.88211	7.59861	1.34014	5.22278	3.21271	2.00777	9.8636	3.2853	4.6785	3.41031	5.98922	7.91524	7.29435	7.93979	3.14164	7.71916	4.20731	5.79111	5.74578	4.91155
DO227581	4.27557	8.45776	4.4451	3.87172	9.9851	4.09569	3.2162	7.13544	4.43531	5.20629	0.876564	3.81837	3.59141	6.7063	1.06571	4.65393	4.29203	3.36999	5.25396	1.0436	4.84626	6.1069	3.8103	5.5913	5.2316	1.50226	5.60462	2.29783	1.31342	0.89048	7.12118	0.909786	5.05656	2.20374	2.97152	3.79792	5.32532	5.3657	3.21892	6.47501	7.33922	10.1717	9.23701	3.60586	5.25409	7.52509	5.24902	5.16411	4.99112
DO227596	4.48163	5.99141	4.18724	4.63351	4.95298	4.89772	3.62091	7.42989	3.58873	4.90788	0.876564	4.34782	1.19243	6.6121	1.06571	6.2213	4.93747	2.38406	2.86447	1.41404	4.63046	6.58953	2.31774	5.91486	5.97385	1.32458	1.54215	1.61252	1.18393	0.89048	7.83693	0.986901	4.31146	2.12658	1.73101	8.54753	2.79331	3.23649	3.65776	5.18426	7.28117	7.73508	7.34368	1.57563	4.24072	2.93821	1.09756	5.51349	4.08012
DO227604	4.82174	8.37469	3.70963	4.95955	7.99811	3.12972	2.91293	6.95424	3.27809	6.18313	0.876564	4.1299	2.99825	6.39329	1.18555	4.08936	5.29499	3.93406	4.34269	1.21629	5.32848	6.27145	2.66584	6.07059	5.22884	1.4634	4.81199	5.15661	1.11001	0.89048	7.0594	0.975733	4.80966	2.83031	3.95048	7.14308	5.75042	5.61151	2.54853	6.83448	6.27722	9.05201	9.19172	2.34828	3.93074	6.49614	3.59245	6.94082	4.49423
DO227633	5.10706	2.94046	3.99042	3.91966	1.5784	3.38786	2.51383	6.90802	1.86374	7.33452	3.39788	4.59536	2.65476	6.95196	1.06571	3.81849	1.82903	6.14793	2.76261	1.0436	4.48686	6.19586	1.93459	6.47745	6.42454	1.48642	3.82204	1.90394	1.11533	0.947406	6.036	1.04666	5.14513	2.52662	2.27811	1.69505	8.14545	6.86123	3.57399	7.51874	5.07264	9.80641	10.0955	2.54543	2.03067	2.23888	1.12282	5.36504	4.6617
DO227648	3.11449	7.68637	4.03724	5.04207	6.49883	5.39443	3.94149	7.3275	2.66892	3.81828	1.19416	4.40098	1.98432	6.257	1.06571	3.81933	5.68236	1.88045	3.10043	1.0436	4.70307	8.34981	3.90416	6.47496	6.76145	1.36953	1.54215	1.61252	3.36238	0.89048	8.11105	0.910893	4.94094	3.93007	1.48633	10.7374	3.54535	3.528	2.67956	5.31857	8.87161	6.54891	7.73543	1.47116	6.93236	3.28735	2.53739	6.66973	4.36818
DO227671	4.26939	7.11627	3.30994	4.16624	4.64946	4.20238	3.87653	6.95737	3.36889	5.59569	1.50614	4.25719	2.20563	6.93446	1.06571	4.31195	6.17347	1.91582	4.48742	1.0436	7.06993	7.14	1.93459	5.52419	5.72768	1.59553	1.54215	2.7337	2.08273	0.89048	8.11237	0.988199	4.6078	2.14818	1.40133	7.79188	5.6416	4.54982	3.40339	5.39061	7.0225	6.1081	9.01047	2.34952	4.11947	2.30308	1.12367	6.11014	5.21268
DO227684	4.02577	7.8398	4.72701	5.36671	6.21706	5.02332	3.88587	7.55834	2.79797	3.99908	1.27324	4.05821	1.26806	6.64776	1.06571	2.21092	4.69978	2.59203	4.05861	1.32788	5.07726	6.08695	1.93459	5.74247	5.63418	1.38207	3.80476	1.61252	1.26984	0.89048	8.54698	1.04458	5.53688	1.44555	1.67231	10.8385	3.12288	3.49072	2.64453	4.87661	8.69715	5.68376	7.2439	1.31196	6.15952	4.90396	2.72327	6.37189	4.11237
DO227687	5.47087	5.78199	3.6463	4.34636	5.067	4.75354	3.62917	7.42868	3.77845	5.00571	0.994019	4.23978	1.31448	6.89427	2.12873	3.25557	4.80815	2.14004	3.01043	1.09921	5.02367	6.87252	2.78493	5.86567	4.93928	1.37629	2.72335	1.80979	1.11001	0.89048	8.38793	1.01364	4.91154	3.4246	1.65594	7.83827	3.93196	4.33325	2.62824	5.86459	7.41844	7.67799	8.54143	2.41593	5.55048	2.32168	1.34685	5.84074	4.22626
DO227695	4.57706	7.14528	3.17532	4.38033	7.54506	4.29345	3.35674	7.3111	3.09315	4.46257	1.02929	4.05444	1.52163	6.74294	1.26838	3.99924	6.42175	2.04134	4.25095	1.0436	4.72369	6.52847	2.13358	6.02233	5.23263	1.40006	3.44293	1.61252	2.36575	0.89048	7.97951	1.28367	4.25397	3.6758	2.04113	9.02332	4.37238	4.10379	2.21697	5.74488	6.72206	8.10511	8.15968	1.77473	6.45129	2.89455	2.44302	5.98213	4.49653
DO227704	5.28179	8.42396	3.21019	4.12129	6.61299	4.82408	3.74396	7.13495	3.30034	4.15358	1.05604	4.72355	1.86631	6.62928	1.14826	4.34093	5.86713	2.03923	4.91277	1.32796	5.24024	7.20977	3.06581	4.73399	6.76413	1.66941	3.73564	1.68027	2.85529	1.14154	7.87176	1.09729	4.3449	3.11979	1.74083	9.68025	4.12979	4.22514	2.87404	5.02002	6.31494	7.09056	8.51323	2.53069	6.66646	3.37215	4.93568	6.84362	4.92171
DO227736	3.33641	7.27638	3.30408	3.64774	5.90477	4.173	2.96218	7.29785	3.32714	5.96274	0.876564	4.37264	1.39358	6.54027	1.1408	2.51149	5.15007	2.31589	3.58048	1.0436	5.06872	7.51983	2.24405	5.74526	5.31265	1.38805	2.06732	2.20892	1.47324	0.957983	8.87893	1.07221	3.43832	0.970742	1.40895	9.1848	2.9644	3.3559	2.88844	4.831	7.08389	6.58348	8.32046	1.69455	5.27604	2.42196	2.04035	6.51774	4.26581
DO227742	3.17402	7.9265	4.34754	3.81871	8.558	3.75578	4.08051	7.38697	3.04752	5.52583	1.16453	4.24082	1.71744	6.62958	1.2247	2.47274	5.89974	2.00643	4.17912	1.92984	5.74301	6.72028	2.54614	5.6342	5.24813	1.33848	2.0732	1.66572	1.19478	0.89048	8.01995	1.10577	5.03688	2.11504	1.5378	8.48279	3.3519	3.28881	3.15393	7.15698	6.57395	7.44564	7.2629	1.59329	5.47636	2.40711	2.45669	7.69446	3.89863
DO230463	6.36179	5.45586	4.06678	5.10891	1.95903	3.77684	2.92076	7.54614	2.51721	6.46186	1.47705	6.10252	2.99911	7.34435	1.35075	3.58404	6.15104	4.26529	4.67491	1.16271	6.59945	7.99547	3.2996	6.61886	7.74108	1.5453	4.61109	1.98783	1.1726	1.33184	5.43123	1.63057	4.73093	2.35729	2.49539	6.58642	4.39003	5.19539	3.50431	5.04199	7.09788	6.48772	8.33471	3.48737	4.12661	4.00513	1.40812	5.8106	5.50545
DO230464	3.98576	9.03694	3.62889	4.97759	6.74489	4.3988	3.45354	7.50697	3.65719	5.09628	0.994026	4.76123	1.97403	6.94706	1.15921	3.49569	6.0216	4.8658	3.7098	1.0436	6.38937	8.46613	2.13518	4.70904	5.44122	1.41528	3.90147	1.7279	2.49564	0.89048	8.14819	1.03568	5.00162	2.9346	2.77458	8.92107	3.57437	3.0401	3.38095	5.20815	6.12125	6.89218	7.04843	1.65882	5.70442	2.23888	3.29112	6.92427	4.82982
DO35082	5.66998	5.79369	4.87672	5.59126	4.30204	4.43495	2.92377	6.28996	3.87709	6.16255	0.997466	4.72134	1.42024	6.40215	1.20124	3.04133	6.77054	2.33147	3.43485	1.0436	7.1021	7.91045	2.37766	5.3831	6.81927	1.41636	2.76854	2.04814	1.11001	0.89048	9.42705	0.89916	4.41324	1.57499	1.99094	6.32832	4.18094	3.55205	2.80205	6.77647	10.0508	5.41769	8.71885	2.50201	5.71155	2.70593	1.33901	7.15404	2.95096
DO35083	5.76217	6.20093	4.01558	3.99345	5.83738	5.36375	2.85946	7.13469	3.36382	4.35509	0.876564	4.6091	1.31189	6.27994	1.06571	3.58012	4.91681	3.32029	4.74802	1.0436	6.08655	8.51362	3.21361	5.71331	6.58466	1.32458	4.29646	1.61252	1.11001	0.89048	8.97331	0.955676	4.94647	2.53245	1.93419	8.8028	4.78255	3.30864	2.89149	5.75879	7.63069	7.23208	8.4218	3.49402	6.00097	2.76401	1.47027	6.00927	3.88335
DO35085	4.63989	8.30809	4.72242	3.73224	5.29311	3.05022	4.08541	7.73828	2.66331	5.49559	1.16699	4.50778	1.78675	6.87911	1.32634	3.75656	4.63171	2.16235	4.45153	1.0436	6.30694	7.06851	2.27812	6.20312	5.99618	1.67586	1.54215	1.61252	1.13045	0.89048	8.19412	0.990374	4.66976	2.74869	1.37429	7.81534	3.70861	3.53796	2.68564	5.15456	8.15586	6.16961	7.20157	1.60124	5.51272	2.76439	2.38167	5.40872	4.47144
DO35098	4.35667	7.22048	4.62983	6.38854	5.9027	7.82844	3.82899	7.19879	3.51226	5.28999	0.984261	4.28035	1.26114	6.06437	1.1642	1.84561	5.69238	2.57351	2.6287	1.0436	5.11567	11.0804	6.5064	5.81787	6.69947	1.32458	1.59159	1.61252	1.17758	1.5771	7.66357	1.05361	5.1395	3.13828	2.72404	9.37722	3.31384	2.84716	3.40109	5.53264	6.98129	7.30906	6.88502	1.04679	6.59388	2.90129	2.09888	7.39454	3.75463
DO35100	2.94653	4.88983	1.4315	3.21485	3.63561	6.25196	1.87393	6.03834	1.55928	3.1666	0.900136	3.82532	1.38297	2.91418	1.06571	1.84376	4.38704	1.9885	2.29588	1.0436	5.35523	9.07001	2.1579	4.89145	7.04694	1.34197	1.71576	1.68515	1.18226	0.89048	6.25427	1.26793	3.22998	0.0970663	1.59182	4.06486	3.28741	2.43621	1.37405	5.6764	6.07344	6.67569	6.33509	1.041	3.87482	3.26319	1.50468	7.20599	3.80582
DO35104	2.62256	3.21829	0.899696	2.2302	4.08492	3.05202	1.13399	3.93208	1.13653	2.07959	0.876564	2.09187	1.21742	2.72513	1.06571	0.894724	1.6005	1.88948	0.893867	1.07519	5.43935	6.40622	2.19373	2.00821	4.76767	1.32727	1.57873	1.88975	1.11001	0.89048	4.86115	0.973652	0.531969	0.0448524	1.38516	1.89821	1.53561	2.02409	0.0661096	3.07119	2.38118	1.34668	3.44344	0.944688	2.57696	2.23888	2.12229	2.77215	2.37653
DO35116	3.39645	5.25706	3.19253	3.7011	8.81233	5.16624	3.44061	7.21064	4.05931	5.31044	0.876564	4.72307	1.4479	6.44681	1.06571	2.63004	4.11736	1.99036	4.20114	5.13348	4.99159	4.86088	1.93459	5.85759	5.728	1.34371	8.62334	1.61252	1.11001	0.89048	7.02596	1.13558	4.18128	1.70401	1.41735	11.6335	3.95752	3.64665	2.12401	5.92383	5.87892	6.08085	7.97676	1.19998	5.11741	3.63904	2.16165	5.07796	4.14765
DO35126	4.80701	7.55947	3.49423	4.54892	7.30902	3.38364	3.10629	7.06068	2.6679	5.40441	0.965123	3.81606	1.45031	6.26299	1.13449	2.14733	4.54993	2.80958	3.78627	1.10956	5.44837	6.34375	2.1288	7.3193	5.90181	1.36177	2.44422	2.54932	2.98424	0.89048	7.08556	0.994369	4.88871	2.92887	5.66283	9.59352	3.68211	3.63735	3.02559	6.4646	7.56785	7.01645	7.21602	1.32932	6.40479	3.19616	1.36196	5.05342	4.35555
DO35128	4.17921	8.6862	4.38988	4.76133	5.9366	3.53279	3.15389	7.61035	2.9544	7.55845	1.63769	4.58679	3.72997	6.64247	1.38927	3.86031	6.57439	4.08502	3.92598	3.53567	7.23747	8.29485	1.93459	6.46302	6.70229	1.39567	2.52319	2.49908	1.50748	1.14776	5.70288	1.33086	4.68924	2.23167	2.41493	6.19487	6.38709	4.76192	3.88382	6.56953	7.48526	7.03598	9.19863	1.35105	5.70365	2.51082	2.11736	6.14643	4.67479
DO35132	2.81661	4.82095	2.49927	2.62111	1.46155	7.15613	0.589072	5.11756	1.19378	5.88076	0.880661	3.66753	1.20739	4.20407	1.06571	0.894724	6.59148	6.38833	3.14159	1.14614	4.33684	9.81305	1.93459	2.88988	6.37334	1.32458	1.54215	1.64282	1.17591	0.89048	2.58905	0.933511	3.29462	0.224749	1.45759	7.95114	1.92886	2.0403	0.604308	3.93672	7.0518	1.35217	3.44344	3.72057	4.8225	2.23888	1.09756	8.61374	3.13422
DO35136	3.29157	7.80543	4.31147	4.63212	5.8276	3.08314	3.51442	7.26743	2.61195	4.50324	0.876564	4.91022	1.79259	6.31653	1.06571	2.14252	5.04813	2.19558	2.68188	1.0436	4.44677	7.48445	4.48853	6.06839	6.91262	1.3619	2.46011	1.68625	1.14828	0.89048	7.27381	0.904233	4.19081	2.84812	1.8972	8.57975	3.90472	3.31413	3.13225	5.99539	6.90155	5.25883	7.6868	1.22131	7.47772	2.35844	1.26669	6.21926	4.72851
DO35138	2.87193	5.09703	1.18511	3.08679	1.46155	6.06781	1.60674	4.83273	0.756141	2.09141	0.928727	2.76345	1.63661	2.84834	1.06571	0.903711	3.74495	1.92661	0.944409	1.0436	4.19448	8.65476	2.35644	3.31068	6.10214	1.3286	1.5729	1.61252	1.44621	0.89048	3.13999	0.983384	1.95394	0.490973	1.37429	3.60321	1.53561	2.09051	0.961019	3.16934	4.16574	1.29752	3.44344	1.08547	1.94651	2.23888	1.09756	4.40498	3.25307
DO35140	4.09762	6.93494	4.03617	4.08654	6.38573	3.02062	3.97739	7.06925	3.24237	4.83011	0.876564	4.29234	1.42063	7.03697	1.09154	1.75842	5.41416	2.04593	3.41634	1.62227	5.605	7.72122	2.06788	5.78092	6.50978	1.32458	1.54215	1.61252	4.0835	1.2054	7.00798	0.980698	3.70246	3.42811	1.55494	9.59901	3.27077	2.91196	3.45424	5.1215	8.28324	6.54897	7.7857	3.27054	5.41844	3.57489	2.60611	6.27335	4.72639
DO35144	3.5838	7.21466	3.71399	3.57557	6.31989	4.53133	4.3706	6.56947	2.26531	4.57977	0.876564	4.16843	1.32077	6.03139	1.06571	2.70108	5.6042	1.98319	4.96951	1.0436	5.67897	7.61068	1.93459	5.71393	5.41623	1.60281	2.78946	1.61252	3.2342	0.89048	7.16666	0.927969	3.87375	2.98474	1.37429	9.72355	4.44243	4.87817	3.42162	5.20302	7.40086	6.63877	7.89403	3.43336	4.40557	6.30635	1.68427	5.70192	4.38535
DO35148	4.95857	5.5283	4.18952	5.8465	6.30191	4.04983	3.46328	6.67774	3.31863	5.00644	0.902203	4.31517	1.70855	7.23084	1.0852	3.81146	6.34161	2.41301	3.46635	2.16629	4.29389	7.42968	2.53412	6.24096	6.05109	1.44439	1.81704	1.86339	4.5106	1.01161	7.97854	1.08577	4.51387	3.06717	1.79018	8.58277	4.13563	4.0737	3.02629	6.20296	7.51467	6.44832	7.84273	2.17933	6.02484	6.41978	3.43408	7.62751	3.67527
DO35152	3.2107	8.60733	4.63101	2.96638	1.79016	4.43019	4.50764	7.13193	2.32917	5.39785	0.876564	4.26672	2.43837	6.65253	1.06571	1.8149	5.37073	4.58147	4.36476	1.0436	7.00086	8.13544	6.46285	7.5462	7.13767	1.40784	3.82718	1.61252	1.11001	1.69599	8.52746	0.973962	4.70971	2.78108	2.09318	7.63284	3.07491	3.44343	3.07801	4.65929	8.1361	8.26829	7.64742	2.06272	6.23862	2.26094	1.09756	5.88535	4.84454
DO35160	2.50502	5.98103	0.826946	3.24563	1.71235	4.86535	0.515778	4.45925	0.76064	2.82008	0.888263	2.27449	1.25087	2.67061	1.06571	0.922459	3.63632	1.93161	1.12586	1.08194	4.03489	8.33923	1.93459	2.24425	5.88177	1.32458	2.22751	1.61888	1.12783	0.942213	4.4462	1.04057	1.06295	0.117551	1.37429	2.87295	1.99426	2.11751	1.14102	2.55081	4.0917	1.45419	3.44344	0.94912	4.03835	2.39504	1.14128	2.82368	2.68716
DO35184	4.45078	8.12532	4.05472	3.38816	5.91084	4.10482	3.92513	7.56538	4.18163	4.60002	0.876564	4.24469	1.77872	6.59813	1.16441	2.91851	5.65382	1.88045	3.78522	1.0436	5.1455	6.33201	1.93459	5.32776	5.27122	1.79162	2.7607	2.11261	1.12154	0.89048	8.10619	1.21795	6.02881	2.3833	1.64175	4.07866	3.95361	4.16954	3.56974	6.02332	6.96297	7.97481	8.14073	1.28663	7.11041	5.40371	2.87074	5.3739	4.50408
DO35198	3.64978	5.81379	4.41054	3.15814	7.90658	2.94497	4.44815	7.93229	2.67334	5.01177	0.876564	5.5753	1.17396	6.50233	1.06571	3.37223	4.63452	1.88045	4.18133	1.10008	7.67312	6.40794	1.93459	6.17647	6.00347	2.39647	1.54215	1.61252	1.40522	0.89048	6.81823	1	4.05143	2.00842	1.39419	8.18007	3.55618	3.62373	2.90132	5.1588	7.89343	6.95686	6.98885	2.00529	7.00195	2.79748	1.37544	6.07566	4.74286
DO35210	4.27574	5.2695	3.43369	5.59685	6.12745	4.23313	3.21562	8.40252	3.31827	6.5167	0.876564	3.91151	2.29982	6.58122	1.06571	1.43364	5.50006	2.25232	3.57182	1.0436	4.73456	6.77056	1.93459	5.9485	5.52163	1.54249	2.50718	1.7599	1.18073	0.89048	8.07731	0.890916	4.98404	2.99291	3.30309	9.94347	2.0774	4.97204	3.22289	4.5359	8.32601	6.03373	5.86551	1.54517	8.07351	3.09823	2.42328	6.15886	5.20968
DO35222	4.40814	7.3941	4.99322	5.30704	7.44502	4.0611	3.12023	7.51253	3.61218	3.69344	1.37286	3.93719	1.75262	6.75896	1.06571	2.75071	6.35077	2.00103	3.52523	3.40351	6.61288	7.02314	2.44557	5.31644	5.54677	1.4459	1.54215	1.61252	1.87679	0.89048	7.58843	1.01771	4.32696	3.61587	1.42155	10.0688	4.15964	3.66856	3.697	5.35881	6.44529	7.51045	7.42117	2.47912	7.65575	5.51454	5.17095	8.82574	4.14068
DO35226	5.24304	7.89361	4.16917	4.21277	6.71375	4.04694	3.5069	8.65044	4.14081	4.98521	0.876564	4.01953	1.59062	6.62597	1.06571	5.03747	4.96561	2.30678	5.11857	1.0436	7.22546	6.2606	1.93459	5.62579	5.36574	1.89663	3.51828	1.61252	2.03345	1.24244	9.84237	1.21523	5.1839	2.30185	2.68063	5.91939	3.98392	5.73216	3.53332	6.27787	8.18357	6.35947	8.61989	3.49815	6.05957	2.3543	1.64434	7.03929	4.89252
DO35228	5.08629	5.34158	3.70332	3.98872	7.90001	3.01271	4.32711	7.51343	3.62495	5.41293	0.876564	3.9376	1.97167	6.67073	1.06571	3.66765	5.16107	2.11255	3.71492	1.0436	5.15258	5.74288	1.93459	6.5596	5.87341	1.32458	1.54215	1.61252	1.11001	0.89048	5.88455	0.890916	4.01643	2.95019	1.37429	7.49266	4.92435	4.96435	3.11956	6.49191	5.52209	6.34454	7.68176	2.14073	6.83437	2.40516	2.84644	5.87372	3.87188
DO35230	3.43133	5.58683	2.88147	2.77815	7.82067	4.0683	3.94291	6.78356	3.23185	3.42418	0.876564	4.87376	1.83109	6.05448	1.06571	1.97177	5.55363	1.88045	3.81677	1.0436	4.79926	7.27689	2.54381	5.54058	6.50422	1.39888	2.45031	1.84073	2.8299	0.89048	8.19179	0.934324	3.4015	3.05955	1.5199	10.6152	4.46324	3.41117	2.54116	4.18716	6.98161	5.97542	7.41353	1.76867	7.05182	3.05177	5.98156	5.88243	4.52958
DO35236	4.48782	7.18893	5.20717	3.49452	8.99521	3.60196	3.92064	7.56721	1.96948	4.47446	1.05459	4.39965	2.63499	6.89454	1.06571	2.48013	5.66697	3.09504	4.14715	1.0436	6.6877	8.19658	1.93459	6.43366	6.07087	1.94441	3.78344	1.62968	3.40932	0.89048	7.74569	1.16292	4.97158	3.74283	1.50998	8.85859	4.16957	3.44167	3.13456	6.19265	7.30977	7.38229	7.15002	2.33956	6.19013	3.33934	5.51173	6.13059	4.7145
DO35242	4.22089	7.17567	3.50335	7.03551	1.55714	2.88435	1.52633	6.80074	1.96975	4.44111	1.03498	4.81323	2.34806	6.22278	1.06571	1.03904	4.42995	2.78342	3.50984	1.0436	4.14186	6.25128	3.26034	5.43456	5.75956	1.36451	2.27277	1.61252	1.1281	0.89048	4.39475	0.94623	4.2653	2.14934	3.61893	1.60969	4.06032	4.24427	2.73017	6.07196	7.04139	8.06103	8.5677	3.32531	5.8892	2.2533	1.09756	5.5871	4.29946
DO35258	3.94411	5.69724	4.38907	4.12966	5.3985	3.70094	3.72968	7.24761	2.8968	5.66951	0.876564	4.20633	1.76428	6.41898	1.18765	2.55013	6.18341	2.80098	3.61483	1.27294	6.36052	7.32512	1.93459	6.01152	5.45747	1.5022	2.15552	1.61252	1.11001	0.89048	7.41248	0.932631	4.6096	2.845	1.4864	5.9515	4.20546	4.52778	3.02014	5.98228	8.69314	6.87784	6.65852	1.57651	5.14095	2.23888	1.21566	5.95583	4.4442
DO35290	3.8949	9.10953	4.1882	5.19147	5.28067	3.47065	3.4951	6.84266	3.74527	6.90967	0.876564	4.40828	4.08312	6.2985	1.06571	2.44663	6.35096	5.49998	2.75747	1.0436	7.33153	7.46837	2.2696	6.50708	5.93967	1.59537	1.54215	3.20266	2.96299	0.995463	6.21206	0.909935	5.32879	1.1858	1.7827	6.82139	5.39725	4.2063	3.65632	6.58104	8.40587	7.072	8.52142	0.929927	6.69821	2.23888	2.68588	6.09598	4.70584
DO35305	6.615	6.63322	3.83037	4.0531	9.38805	4.22637	3.11841	6.84023	3.33902	4.95689	1.10564	4.40593	1.99869	6.83376	1.3089	3.36593	5.42081	2.01428	4.05042	1.0436	5.69402	6.61171	2.27416	5.19351	6.16515	1.36408	3.55509	1.91586	1.1371	0.89048	8.09628	1.06312	5.13782	3.13989	1.91805	8.05582	5.44893	5.83533	2.81832	6.32397	7.66289	7.7942	9.67927	2.32741	5.02064	6.00738	3.97784	6.06841	4.81469
DO35330	4.12219	7.10693	3.78435	2.915	8.4049	3.18477	3.5707	8.24933	3.95186	5.03863	0.876564	4.08347	3.59625	6.90628	1.06571	3.77344	4.22151	1.92004	4.66429	1.86499	5.91362	8.25166	2.05409	6.92649	6.78928	1.3563	2.87012	1.70337	1.15043	0.89048	8.34856	1.12376	3.16526	3.40382	1.59187	7.34219	3.92735	4.06585	3.05556	4.946	6.29368	7.45195	8.38757	2.22751	5.37392	5.71433	3.5619	5.92607	4.58701
DO35350	3.92409	7.73317	4.63383	5.39778	7.70706	4.04865	2.99708	7.88636	3.26776	4.73831	0.931784	4.47511	2.25147	6.37685	1.06571	3.12545	6.4671	2.65129	4.90266	1.0436	7.01084	7.33124	4.06371	6.33955	5.22225	1.32458	1.79245	1.818	1.87443	0.89048	8.8936	0.916009	4.71022	2.28981	1.37429	4.83715	5.26937	5.25477	2.33362	6.66617	6.97674	7.12911	8.9327	2.06155	4.97157	3.6495	3.26736	6.30681	5.17064
DO35360	4.37113	8.38556	4.70446	4.12667	10.2806	3.29749	3.60383	7.63606	2.8783	4.41006	0.876564	4.87066	2.00735	7.09325	1.22099	2.90902	4.78173	2.12012	4.02102	3.16757	6.17336	6.87431	1.93459	5.58359	6.44803	1.36485	2.16473	1.90602	1.16212	0.89048	6.9015	1.06857	4.03173	1.24819	1.73957	7.50336	4.50965	4.03905	3.18428	5.26124	5.79725	6.53734	7.59889	2.20796	4.87659	3.62667	5.96276	5.63483	5.21136
DO35365	4.83064	7.48955	4.73017	5.96752	7.03811	3.24383	3.87294	7.31534	3.30655	5.58289	0.876564	3.77505	1.96214	6.46056	1.06571	4.19902	5.68107	1.88045	4.34305	2.47259	5.13906	7.44277	1.93459	4.63706	6.35685	1.32458	2.03911	2.47191	1.11001	1.59571	7.0102	1.19823	4.43818	4.1212	1.395	8.47293	5.02833	3.92154	3.32158	5.09478	7.91924	6.32089	8.11478	0.929927	5.76179	2.23888	3.25879	6.39954	3.91297
DO35406	4.29727	6.7521	4.58456	4.42284	6.89626	7.26278	4.1954	6.94429	3.46979	4.2444	0.894618	3.78511	1.90569	6.91033	1.15921	3.69562	7.20306	2.30832	3.25984	1.0436	6.19655	11.4133	2.78004	6.66107	6.00822	1.40341	4.27324	1.83957	2.37884	1.44207	7.61747	1.34191	4.24551	2.77054	3.18606	9.35134	3.45192	3.46551	3.25908	5.52089	5.79366	7.44269	7.42556	3.78408	4.95063	4.36913	4.05394	6.926	4.56588
DO35424	4.29667	7.60433	4.04547	3.1806	7.33525	9.4069	4.41442	7.19616	3.33826	4.15722	0.876564	4.29464	1.4862	6.54983	1.06571	2.48197	7.37164	2.69461	4.73578	3.43008	4.72942	11.1968	2.79238	7.09172	6.71058	1.48173	1.54215	2.77217	2.95198	1.80498	6.94465	1.0105	4.60788	2.44489	2.76499	9.22211	3.9645	4.74078	3.01289	6.11524	7.63663	7.76551	7.34035	1.05856	5.97457	2.98998	4.02989	8.15791	4.44459
DO35442	5.92616	7.956	3.78125	8.55338	5.55307	3.78367	3.36441	8.04064	3.00638	6.17654	0.876564	4.89352	2.50589	6.46648	1.916	7.12999	6.76388	1.88045	4.33098	1.0436	4.39973	6.47717	3.00163	5.97989	6.54312	1.33552	4.38404	1.61252	1.11001	0.89048	7.3954	0.950698	5.02375	1.5469	2.50834	7.05082	6.83161	6.10119	4.10643	6.77446	8.78824	6.91429	10.0408	2.46587	2.53133	2.77239	2.4334	6.20474	4.75102
DO35454	3.96846	6.18207	4.26763	4.41431	6.12477	4.12624	3.60396	7.13053	3.30767	4.11329	0.904715	4.14655	1.81747	6.78448	1.06571	2.50216	5.45491	1.88045	3.89804	2.72572	4.48293	6.95983	1.93459	5.838	5.95207	1.33376	1.79476	1.61252	1.175	1.27176	6.97438	1.43107	4.36437	2.68638	1.66656	10.6472	3.63127	3.63881	3.41261	5.06948	7.09036	7.74147	7.17729	1.28386	6.21065	5.51516	2.31968	5.22203	4.13276
DO35496	3.74008	6.48244	4.0923	6.67779	4.53704	4.39234	3.81004	7.46034	2.32523	4.41311	0.876564	3.76237	1.23361	6.6665	1.06571	4.23413	6.49239	1.88045	3.93055	1.0436	4.33442	7.87642	1.93459	6.8645	5.84435	1.32458	1.54215	1.61252	1.11001	0.89048	7.47492	0.962887	5.15159	4.12468	2.04949	6.37036	2.9658	3.76472	3.50657	6.54451	9.18322	7.28003	6.36593	2.9718	7.75538	2.23888	1.09756	5.99626	3.31378
DO49418	3.6592	3.3686	4.053	6.12468	5.05859	4.17512	2.75934	5.26369	5.90411	4.62003	0.876564	5.9016	1.52868	6.13783	1.08706	2.79133	4.36924	1.88045	3.86166	1.0436	4.46549	6.82351	2.34051	6.14765	6.82425	5.75472	1.93538	1.61252	1.76891	1.02435	9.354	0.965516	4.10921	0.397817	1.58591	7.79798	2.85349	2.45093	3.42801	4.36206	6.0912	4.24974	6.62144	1.43071	6.91533	3.99771	3.40725	6.5972	3.78662
DO49419	4.91541	7.68944	4.08509	3.27719	7.79846	4.20051	3.21622	7.68888	2.76077	5.06856	0.876564	3.47072	1.28468	6.2503	1.11083	2.87002	6.57978	2.27101	4.38163	1.0436	5.7547	6.69495	2.42657	6.36886	4.85164	1.39104	2.6725	1.61252	1.21846	1.02725	7.39768	0.930905	3.61606	3.36409	3.15346	9.78302	4.63035	4.32675	3.43448	5.21725	8.90344	6.84596	8.70503	2.45165	6.80947	3.72138	6.27383	6.10476	3.64828
DO49420	4.55729	7.72936	3.77082	5.04424	9.2393	3.83519	3.68994	7.60738	4.27299	5.08037	0.876564	4.52639	3.68643	6.87507	2.32113	4.04129	4.35306	2.01882	4.17926	1.60068	7.45725	6.88956	1.93459	5.5503	6.25713	1.32458	2.29826	1.61252	1.36105	0.89048	7.18496	1.23055	3.77131	2.02976	1.91051	7.12756	4.41376	3.32216	3.25062	5.58822	5.50838	7.57407	7.68185	2.30364	5.39502	9.61368	4.34258	5.50718	4.95422
DO49421	3.59193	6.9764	4.26652	4.40777	9.60252	3.65497	2.71563	6.4688	3.86511	4.39757	0.876564	4.43131	1.839	6.53388	1.06571	3.10899	4.7109	2.82605	3.43559	1.0436	5.12436	7.14865	1.93459	5.51593	6.41528	1.32458	3.84345	1.70113	1.21513	0.89048	6.21929	1.19328	4.84387	2.71768	1.61566	8.50691	3.08449	3.3055	2.93799	5.63125	6.63458	5.42424	7.09738	1.9403	6.55819	2.63154	5.38814	6.74137	4.85204
DO49424	4.55521	6.00287	4.60874	4.27949	4.44085	4.24875	3.65929	7.23751	3.65334	5.91183	0.993143	4.26737	2.14786	6.70435	1.46291	2.70903	6.5232	1.98266	3.07405	1.0436	6.28749	7.84565	1.93459	5.82494	6.98675	1.62433	2.32525	4.66356	2.46053	0.89048	8.19184	1.19203	4.17901	2.41694	3.14378	8.20238	3.85196	3.84313	2.7768	5.78331	6.85982	8.16925	8.00523	2.08746	6.07201	3.25443	1.14065	5.85338	4.78502
DO49427	4.48131	5.2348	3.93674	5.23899	8.45731	3.61668	3.95728	6.62123	3.09109	4.64444	1.11314	4.18992	1.6268	6.74896	1.06571	2.74893	4.73045	2.66973	3.66249	1.0436	5.07393	7.42396	3.17322	6.34251	5.72138	1.36149	3.99696	1.91448	4.48951	1.10333	7.0635	1.06662	3.8216	3.25977	2.08459	10.4374	3.48602	3.77259	3.0445	5.30117	6.45999	6.6791	8.1876	2.3418	4.79512	4.67622	1.81972	5.75087	5.22767
DO49430	3.96107	6.04739	4.30306	3.05342	8.04824	3.41285	2.70875	6.24707	2.75433	4.44944	0.876564	4.69823	3.48877	6.64318	1.06571	1.12653	4.16527	1.88045	2.63495	1.0436	4.59827	6.21228	1.93459	5.86303	6.42761	2.3413	1.54215	1.61252	3.05918	0.89048	7.76337	1.11602	4.97195	2.81284	1.37429	10.0025	5.20571	4.89651	3.31527	5.7503	7.11289	7.64509	8.27962	0.929927	5.14844	2.23888	1.27679	7.31528	4.90202
DO49433	3.91271	8.17531	4.39101	4.49885	6.50148	3.03484	3.11838	6.99708	3.52883	4.93122	0.876564	4.96123	3.02514	6.73265	1.06571	2.58519	5.18198	2.27462	3.67145	1.0436	6.37482	7.67599	3.73268	5.13125	6.40347	1.32458	1.54215	1.6317	1.3354	0.89048	7.61411	1.04492	5.39386	1.8792	1.97265	8.81253	3.80009	3.54844	2.33108	5.63146	6.54093	8.60946	7.84441	3.7988	4.37559	3.72375	3.38273	6.14409	4.35523
DO49436	4.35792	7.17645	3.94455	3.53389	7.76057	3.96525	3.80411	6.99208	3.45038	4.95821	0.876564	4.47865	1.3212	6.78632	1.06571	4.37512	5.43734	1.88045	4.63473	1.0436	4.91256	7.60023	1.93459	6.91183	5.98592	1.34067	4.04433	3.61599	1.25878	0.89048	8.55221	1.2276	4.26724	2.38769	3.23433	10.0003	3.91424	3.2743	3.28445	6.30346	7.60638	8.77391	8.54823	1.50336	4.51091	2.76028	4.35945	6.41994	5.06704
DO49439	3.97041	6.90064	4.2088	3.23582	8.6861	3.6867	3.02101	7.20522	4.1488	4.12826	1.52566	3.9652	2.24534	6.43332	1.26003	2.43704	5.87075	2.60899	4.29527	1.0436	6.19614	7.5029	5.12388	5.26307	6.42824	1.32458	1.54215	2.1585	2.78991	0.89048	7.62746	1.12853	4.53313	2.78123	1.47135	9.67461	3.48931	4.54695	2.83896	5.88714	6.71384	7.99995	7.62376	0.929927	6.23631	2.43332	5.25773	6.05156	4.67139
DO49442	2.66948	9.63593	5.41236	3.26047	2.64234	4.07772	2.95621	6.36902	4.43247	5.5923	0.907339	5.19059	3.80224	6.67601	2.30702	3.96753	2.69654	2.29718	3.57107	1.08639	5.41283	8.18018	2.54742	5.16658	5.6356	1.36436	3.60839	1.61252	1.23896	1.17385	8.10705	1.04936	5.66517	0.928043	2.07598	7.44153	2.64652	2.5233	2.13621	6.11247	3.37467	7.11984	5.75563	1.20148	2.82269	2.4444	2.54894	6.17545	4.36647
DO49448	4.42667	6.06225	4.24457	3.78044	9.49451	4.13374	4.04346	7.55094	4.53631	4.79626	0.96707	4.60559	1.61494	6.78405	1.13543	3.35276	5.85383	1.88045	5.43524	1.0436	7.0899	6.75951	3.17468	5.80548	6.02436	2.09668	1.54215	2.10608	4.36586	0.89048	8.39161	1.15663	3.75041	3.37259	2.03512	8.57102	5.75976	4.73187	3.73273	6.77549	7.4489	7.18891	8.89025	2.29036	6.08026	5.52769	1.21509	6.93939	4.99517
DO49451	3.55616	8.16055	4.95969	3.98514	5.99356	3.96917	3.51367	6.96013	2.45224	4.29126	0.898496	3.9595	1.72955	6.53749	1.08233	1.51122	5.47982	2.71548	2.54197	1.0436	5.77823	7.5313	2.18304	5.64958	6.78119	1.34577	1.96092	1.72028	3.51836	1.09638	6.62587	0.900824	4.41375	2.87166	1.74377	9.91705	2.82674	2.56389	3.556	6.45707	8.14352	6.33657	7.52972	1.25182	4.45305	2.94098	1.67921	6.68086	5.02495
DO49454	4.6541	5.67859	4.57715	4.90164	7.8627	3.47068	3.9961	7.57234	3.32798	5.11034	0.876564	3.78575	1.4108	7.12213	1.06571	2.16808	5.24397	3.32264	3.97949	1.0436	4.34071	7.24697	1.93459	6.386	6.52724	1.33961	1.75444	1.75624	1.11001	0.89048	7.05572	1.15575	3.43765	3.53645	1.4311	9.71923	3.24021	4.11493	2.84887	4.56825	7.62436	4.66412	6.49131	1.31247	6.22731	2.35789	2.74363	5.16216	4.01162
DO49457	5.79292	6.57229	3.29916	3.68366	6.67349	3.78872	4.14029	7.644	3.43405	4.21766	0.876564	3.96089	1.47981	6.64524	1.31357	3.36891	5.53561	2.77836	4.14171	1.0436	4.61361	8.16439	3.06294	5.86963	5.96851	1.35332	4.07764	2.00338	2.20935	1.28479	8.29399	1.41426	3.66062	3.24074	1.80341	7.9052	4.0031	4.46891	2.81551	5.38468	7.31158	7.39847	8.51177	2.38413	4.81073	2.33964	1.18844	6.41982	4.75719
DO49460	4.73065	8.19637	3.62559	4.54506	5.78989	4.43369	3.6675	7.39788	3.51672	4.36626	1.052	4.78639	1.40926	6.62334	1.24155	2.40652	4.92384	2.36274	2.85648	1.0436	4.32054	7.30999	2.46864	5.26751	7.48154	1.33231	1.62951	1.61252	1.1204	1.00005	7.94286	0.949293	3.66648	3.16329	1.6615	8.89317	2.90068	3.3088	2.4878	5.01444	7.84564	6.86491	8.10953	1.67185	5.88529	2.25539	1.17057	6.87548	5.05471
DO49463	3.55403	7.95043	4.7583	4.89659	5.57385	4.29247	2.32674	6.68772	2.76974	6.73914	0.876564	3.83759	3.04948	7.33637	1.10796	1.82342	6.22587	2.76716	3.1948	1.0436	5.95897	9.1836	1.93459	5.07127	6.56148	1.86882	1.54215	1.61252	4.63035	1.38374	5.76607	1.69941	4.3559	3.17842	1.37429	7.73119	3.9176	4.3482	2.25072	6.80754	7.76745	7.59891	7.76568	2.56582	6.18454	2.30339	1.09756	6.15395	4.98012
DO49469	5.02163	7.51144	4.01362	4.57482	7.34567	4.35198	3.46506	7.40386	3.38186	4.56009	0.876564	4.35143	1.59536	6.69726	1.27088	4.19944	5.8343	2.3406	4.4798	1.0436	6.15223	6.22355	2.40619	5.78018	4.96208	1.66716	1.58939	1.61252	1.49042	1.49136	8.72023	1.05858	4.22562	3.86576	1.91522	7.78041	4.25825	3.87228	3.68839	5.64337	6.38878	7.23646	7.5689	2.00452	5.88518	3.40039	2.0805	6.25396	4.70198
DO49472	3.2848	7.43279	4.91466	3.58722	7.31396	3.39004	3.40598	6.53921	3.04402	3.56983	0.9019	4.49097	1.54105	6.43486	1.30491	2.34003	5.44661	1.88045	3.25028	1.0436	6.47792	7.32262	3.03388	5.81061	7.08457	1.90283	1.97983	1.61252	2.17072	0.89048	6.78878	0.936132	4.61207	1.87054	1.87187	9.25539	3.21894	3.47502	3.1609	3.9619	8.0245	6.56778	7.79549	1.30268	5.94604	2.68542	1.30313	6.09861	4.7319
DO49475	4.00851	8.08021	4.53916	5.10661	3.91359	3.7025	2.25227	6.87339	2.90376	4.60635	0.876564	4.34685	3.04303	6.64757	1.06571	2.86842	5.90271	3.3858	2.84907	1.0436	7.40979	8.04569	2.7062	5.66905	6.26688	1.32458	2.53283	1.673	1.1311	0.89048	6.64645	1.21123	4.58278	2.03638	1.42115	5.98265	3.54636	3.22103	2.65681	4.97834	6.77832	6.54135	8.28921	1.66813	6.33012	3.09347	1.50546	7.17991	4.36915
DO49478	3.69057	5.3208	3.84709	5.36286	5.51064	4.35181	3.32921	7.63715	3.75454	4.72614	0.876564	3.87693	1.73293	6.51879	1.06571	1.28285	5.07603	2.40055	2.91978	1.0436	5.08785	7.12509	1.93459	5.69315	6.68324	1.32458	1.54215	1.61252	1.75609	0.89048	7.61173	1.55482	4.43928	3.83204	1.37429	8.08232	3.3082	2.16649	2.99168	6.20935	8.63121	6.89047	6.03139	0.929927	7.49928	2.23888	1.68972	6.40357	3.85979
DO49481	3.97596	7.78877	4.20777	4.63857	4.62448	3.88051	3.63909	6.26887	2.56028	5.66606	1.36024	4.13607	3.52028	6.62539	1.24005	4.10297	4.63219	2.58404	3.45044	1.0436	4.56851	7.54884	2.89006	5.681	6.72494	1.33224	3.87072	3.10075	2.32021	0.89048	6.99839	1.00398	4.14534	3.55012	4.18672	10.2011	5.49833	4.96661	2.86471	6.25939	7.66939	10.1674	8.88547	3.22086	4.14505	2.90266	1.4613	6.17873	4.40061
DO51464	3.8013	7.24013	3.87009	4.28834	9.0308	4.6882	3.81002	7.14238	3.69994	4.37658	0.876564	4.20223	1.70838	6.72758	1.14702	3.08638	5.5873	2.04134	4.19594	1.0436	6.12464	7.42926	3.57948	5.47132	6.35336	1.34209	3.6738	1.8116	1.74809	0.89048	7.63418	1.21594	3.4409	3.44946	1.55907	3.72529	2.60672	3.13168	3.00072	5.3105	5.70936	6.99867	7.8647	1.13928	6.33227	2.45224	2.22248	6.14402	4.96093
DO51465	3.3278	7.52019	3.96507	4.23544	8.74922	3.53487	2.98193	6.99636	4.0227	4.17759	0.876564	5.01138	1.50631	6.99571	1.06571	5.25208	5.09186	1.88045	4.85777	1.4727	6.51635	7.16757	1.93459	5.64086	5.37079	7.27844	1.54215	1.7932	3.94825	2.41134	6.7907	1.57675	4.18173	2.5201	1.62325	10.1484	5.42206	3.12871	2.88871	3.6397	6.03375	5.71949	7.50889	2.7366	6.24962	9.35395	4.2372	7.14086	4.83956
DO51466	5.52667	6.49249	3.60565	2.81972	5.30559	4.74919	3.46059	7.42089	2.90042	3.89708	0.876564	4.53226	1.63464	6.27307	1.06571	2.76254	5.40333	1.88045	4.24852	1.0436	4.84595	7.6263	2.95336	5.96111	5.70398	1.33408	1.54215	1.61252	1.17278	0.89048	7.16147	1.0055	3.95954	3.04773	2.54552	10.8898	4.33972	4.40354	2.34168	5.63318	6.45883	6.88474	8.82949	1.97685	5.92057	2.23888	1.09756	5.66464	4.90088
DO51467	4.77695	5.90953	4.87445	2.85677	6.66855	3.44089	4.1424	7.04446	3.5085	4.15776	1.57684	5.45336	3.05002	6.7338	1.06571	2.56124	4.71415	1.88045	4.48077	1.0436	4.44072	5.71026	1.93459	6.19416	6.04821	2.33556	1.54215	1.61252	1.83333	0.993796	7.20997	1.28056	5.77604	2.20635	1.68327	9.7756	3.96408	3.58683	2.6671	4.39271	6.86861	7.33211	6.85887	1.96197	6.16932	4.10594	4.31843	6.8245	5.42622
DO51468	3.42266	8.27899	4.45832	5.62487	6.5847	3.76191	4.28557	6.99772	3.24229	5.46058	0.876564	4.09794	1.33283	6.93171	1.06571	3.20745	4.0844	2.61186	4.74321	1.26002	4.82627	7.84784	3.17583	6.92565	6.69658	1.38536	3.08168	1.74956	1.11001	1.24476	7.7323	1.05071	4.2713	3.77603	1.79949	1.99069	4.09917	3.53714	3.322	6.13432	8.15089	6.49207	6.90077	2.4097	5.61356	5.46654	2.81806	6.26045	4.73415
DO51469	7.02282	6.79348	3.88419	3.25498	7.69488	4.81219	3.77531	7.78051	1.92735	4.96876	0.960079	4.05556	1.55826	6.4707	1.33012	6.07937	3.58424	1.93435	5.346	1.0436	5.23828	5.82575	2.01603	5.80533	5.18515	1.33152	4.54742	6.29485	4.54416	0.89048	6.98266	0.959382	4.64105	1.62576	1.72852	8.79915	6.36437	7.45676	3.4847	5.95617	5.83985	7.16518	9.59738	3.08548	2.81311	6.49749	1.20413	6.6109	5.42037
DO51470	5.75048	6.37939	4.03652	3.73558	4.0445	4.4429	3.57757	6.73141	3.37013	4.85274	1.13339	4.60913	2.86069	6.524	1.32696	3.69008	6.19816	2.33076	3.96539	1.0436	5.46349	7.9439	2.29556	5.60834	6.91	1.38811	2.18749	1.77708	1.18135	0.89048	7.21161	1.19992	3.59644	3.03648	1.63884	8.12874	4.90805	4.74204	3.25409	4.74843	6.91895	7.05692	9.0398	2.77378	5.94231	2.26204	1.1323	6.52513	4.29541
DO51472	4.3406	7.30555	4.23124	3.4713	8.46633	3.59377	3.5022	6.86478	2.95462	4.45631	0.955396	4.6462	1.88224	6.65472	1.12743	3.53931	5.4861	2.04601	4.19629	1.72229	5.53758	7.90005	2.14116	5.51907	6.06892	1.39383	2.09311	1.73454	2.61451	0.89048	6.38995	1.05405	3.49127	3.19501	2.04197	9.15457	4.71417	3.60061	3.52323	6.69833	7.19595	6.64101	7.89242	2.94512	4.47111	2.67371	2.73349	6.87463	4.71635
DO51473	4.12973	6.77019	4.83018	4.42763	6.78654	3.79719	3.68534	7.46839	3.37985	4.94427	1.07526	4.60841	1.24571	6.43383	1.06571	4.01331	4.30093	1.91674	3.94386	1.0436	4.73313	6.18775	4.25313	5.70564	7.0472	1.46545	1.76967	1.68285	1.46494	0.89048	7.07041	1.20117	4.80639	2.59561	2.35035	8.8252	4.97336	4.06565	3.54029	6.515	6.66365	7.05794	7.37653	1.785	6.32854	2.81912	1.09756	6.76261	4.89518
DO51474	4.30282	7.30116	4.5806	5.11606	2.17409	3.84882	3.58476	7.76861	2.13755	4.86645	0.876564	4.80986	2.32897	6.37962	1.41614	4.51681	6.37708	2.14475	5.09557	1.51072	5.55312	7.59315	1.93459	5.76853	7.08979	1.33293	2.83747	1.73976	1.6158	0.89048	8.13695	0.960549	3.48208	1.80592	1.50937	8.68839	3.28547	4.11249	2.9283	5.65896	6.7282	5.4389	8.7794	2.16478	3.64441	2.23888	1.25258	6.69558	5.50821
DO51475	3.58703	6.44054	3.32125	5.99528	6.16812	4.0744	3.3956	7.21581	3.70944	3.48141	0.876564	4.23771	1.39079	6.6421	1.28547	1.89892	4.99093	2.27804	2.79797	1.0436	5.99155	7.44072	1.93459	6.26238	6.50781	1.32458	1.54215	1.61252	1.38771	0.89048	7.61585	1.0954	3.68553	2.58061	1.46434	9.78057	3.01047	3.84084	2.32955	4.46937	7.00361	5.39581	7.82285	1.17151	7.48277	3.0498	2.11625	6.06362	4.5795
DO51476	2.75273	7.95471	3.68621	5.45522	2.73922	4.73132	3.29969	7.88296	2.08249	3.42202	0.876564	4.67976	1.92296	7.07228	1.06571	2.7133	5.40507	3.82411	2.6918	1.0436	6.97837	6.77603	2.63462	5.70997	6.84396	1.35207	2.3274	1.61252	1.62942	0.89048	5.18006	1.46376	4.31115	0.0651355	1.45646	5.53498	2.57807	2.66243	3.23963	5.16106	4.58583	4.41225	7.13303	1.07746	4.08202	2.312	1.40077	6.29105	4.61035
DO51478	4.25916	6.03696	4.18548	5.0858	5.51951	4.01579	3.58537	7.69446	2.52523	4.82304	0.876564	4.09369	1.86266	6.49095	1.1149	3.24368	6.25098	2.60408	3.93335	1.0436	5.25925	7.05191	1.93459	4.57411	7.29283	1.35767	1.54215	1.61252	1.11001	1.19559	8.10214	0.990754	3.69801	4.19846	1.43715	8.43389	4.15496	2.91452	3.22709	5.58162	7.97108	6.73487	7.46047	1.24197	7.80718	5.13826	2.79462	6.07697	4.02414
DO51479	4.70851	8.67058	4.10826	4.7767	9.11773	3.65219	4.04421	7.50298	3.06627	4.30825	0.876564	4.79735	1.87059	6.83676	1.19888	5.57799	4.95135	2.26033	5.00243	1.23261	6.40148	7.42807	1.93459	5.69306	6.36167	2.07258	2.5652	1.95585	1.60157	1.05416	8.1632	0.999848	4.24001	1.1784	2.4018	6.92289	4.39592	3.70662	3.53541	6.7753	7.21715	6.34881	7.92739	2.18166	5.46945	10.723	4.39345	6.45429	5.32272
DO51480	4.53297	6.74981	4.05957	4.10577	8.04104	3.25238	3.43481	7.14036	3.78782	4.6995	1.11974	4.1957	2.48312	6.49483	1.06571	2.83179	5.63481	1.98618	4.46104	1.0436	4.49693	7.25644	1.93459	5.06573	6.73898	1.36353	3.12147	1.61252	1.36425	1.31845	7.21217	2.89084	4.14528	3.16731	3.33265	10.2795	3.4163	3.1156	2.65977	5.66008	6.83808	7.62466	7.61886	1.64578	4.46546	6.26415	3.58485	6.62393	4.59314
DO51481	4.10759	6.9813	4.45735	2.89471	8.33733	3.88862	3.72729	6.86708	2.37124	3.74715	1.34123	4.56327	2.50227	6.58745	1.41565	3.69209	4.35635	2.08338	4.3059	1.20962	5.34714	6.62791	1.93459	5.59964	7.21197	1.65164	2.69492	1.61252	1.3537	0.89048	6.86294	1.00206	4.49261	2.17746	1.72354	9.30329	3.95803	4.50417	3.34017	5.99182	7.55368	7.05401	7.98176	1.52156	4.04677	2.29267	3.81328	6.70022	5.23022
DO51482	2.89401	7.55324	3.54676	4.63164	7.70162	3.85355	3.98083	6.19742	3.10975	4.5303	0.876564	4.02406	2.90173	6.50319	1.06571	2.84416	5.87095	1.98192	4.12732	1.0436	5.75935	7.39986	1.93459	5.1428	6.92762	2.42542	1.54215	1.61252	1.57137	1.0158	7.41355	0.951553	2.98992	2.84384	1.46667	10.5562	3.39934	3.60231	2.91306	4.54158	8.62602	7.813	8.20838	1.67316	7.26295	2.23888	4.35159	6.60771	4.30816
DO51483	4.84378	6.56849	4.25566	4.76826	4.3361	3.63771	3.29682	6.888	3.15194	4.99514	0.939971	4.62226	2.90535	6.40044	1.1144	4.9164	4.86377	3.6679	4.30893	1.6786	4.85411	6.97698	3.41046	5.43022	6.11342	2.35325	3.01067	1.63481	1.94583	0.89048	7.20001	1.31287	3.77553	2.00376	3.00287	10.2981	4.76024	4.96639	3.11908	5.28855	7.18928	7.37128	8.84645	2.07116	5.58207	2.79602	1.63796	6.71234	5.23527
DO51484	4.45645	5.95637	4.5705	4.19107	5.85311	5.69662	2.31741	6.37765	4.94749	5.28702	0.939207	4.42203	1.65576	6.05362	2.07203	2.24365	6.36868	2.25611	3.52536	1.15864	6.77053	7.74826	2.62134	3.46775	6.8158	1.51645	1.80682	1.71758	1.42343	0.89048	9.00255	1.09514	3.67587	3.12225	2.83208	7.71538	3.7487	3.17102	3.23375	5.34236	7.58285	6.6003	6.99659	2.45279	6.81362	3.59659	3.01845	6.97727	3.45051
DO51485	4.11735	7.53637	3.85542	4.06794	7.93976	3.63777	3.16471	6.80081	3.94233	4.4228	0.920797	4.18057	2.24794	6.52568	1.06571	4.42043	4.22661	2.129	3.44072	1.94106	6.73737	6.70135	2.5129	5.21876	5.89174	1.88285	2.74978	2.18868	1.27885	0.99404	6.835	1.39235	4.39616	1.36008	1.5936	9.39162	3.79995	4.80192	4.68542	5.49055	6.35593	8.08194	8.51653	2.11402	3.58473	3.68787	4.3115	6.76571	4.84114
DO51487	4.59857	9.8009	4.63515	4.19407	9.33534	4.00232	4.02244	7.56522	2.59542	6.03533	0.876564	4.21278	3.40527	5.86842	1.06571	4.08947	5.24071	2.02321	5.22114	1.0436	4.15703	6.73561	3.45164	5.93517	4.9964	1.37131	5.17548	1.61252	1.13541	0.89048	7.43467	0.955596	4.99434	3.1361	2.74648	3.47977	5.21147	5.33554	3.18136	5.19924	7.39008	6.38553	9.62855	5.52169	5.70846	3.13805	7.91634	6.55047	4.93768
DO51489	6.40642	7.87037	4.62879	6.47218	1.6481	4.34351	2.42733	6.80212	3.18464	5.29558	0.876564	5.42673	3.65185	6.51316	1.06571	6.80726	2.18605	9.36428	5.02556	2.04804	5.64194	6.74667	1.93459	5.31598	5.79009	1.70528	3.63099	3.1946	1.11001	2.06536	8.24033	1.35586	5.15421	0.640549	2.38525	3.90986	6.66858	6.16168	3.02907	5.45765	6.37647	7.20148	10.207	3.48891	4.01295	2.44596	1.09756	6.83016	5.72535
DO51490	3.76978	7.99465	4.39177	5.72102	8.29636	3.91443	3.10785	7.36049	3.19087	5.56967	0.876564	4.30174	3.16947	6.77385	1.06571	5.69262	5.0481	2.10208	4.20614	1.0436	5.7547	6.99182	3.69045	6.11457	6.26781	1.44443	4.92031	2.05796	1.14248	0.89048	7.93913	0.940948	4.59847	2.57924	4.87259	9.50901	6.53555	6.30494	2.81426	6.10746	6.9483	9.6089	9.50822	4.52196	6.71386	7.10329	5.42683	5.45777	4.47798
DO51491	4.99212	6.82994	3.42415	3.9671	7.54422	4.52253	4.52324	7.13782	2.36192	5.17599	0.876564	4.55415	3.36863	6.35126	1.06571	3.20917	6.24629	2.07755	3.87401	1.0436	6.28376	8.00627	3.13345	5.26973	6.00112	1.63676	2.00134	2.23724	4.12699	1.02903	7.27235	1.3566	4.12282	3.12195	4.39152	9.76744	3.97278	3.95373	2.73792	6.21938	6.7676	7.85674	9.05653	3.27912	5.01861	3.32135	2.74267	6.5264	4.40756
DO51492	4.7182	7.65414	4.81745	6.32081	2.3679	4.39158	3.34496	7.20862	3.23923	5.35991	0.876564	4.5685	1.532	6.4378	1.4305	2.90959	6.35322	3.3102	3.18332	1.0436	5.10635	8.08386	2.19543	5.68294	6.91653	1.58878	3.39708	1.61252	1.11001	0.89048	7.75444	1.12256	6.04117	2.47378	1.60277	9.46308	3.75136	3.76869	3.96891	5.65166	6.65458	7.08868	9.09984	1.92286	6.70527	2.39717	1.09756	6.55169	4.64879
DO51493	6.16474	7.3131	5.24378	5.38545	7.43033	3.63011	4.19566	7.34865	3.14819	5.46844	1.16025	5.03223	2.36101	6.32609	1.13718	5.19111	4.82777	1.97349	3.48481	1.0436	7.64649	6.93229	2.05103	6.72399	6.42095	1.48002	3.85461	1.9766	1.11001	0.89048	8.80171	1.04004	4.40371	2.53851	1.81977	8.99719	4.6356	4.4503	3.20952	6.28999	7.56981	7.49083	8.78786	3.55963	5.81047	2.94046	1.5341	6.53807	4.44676
DO51494	5.59926	6.80802	4.55851	4.55809	6.37116	3.65541	3.48478	6.55952	3.80502	4.7785	0.876564	4.68135	2.22267	6.80285	1.35955	4.33708	4.26649	2.10252	3.928	1.76789	4.54647	7.22906	1.93459	5.88577	6.42634	1.36179	2.91192	2.63366	1.11001	0.89048	7.71944	1.13041	4.58411	3.17965	1.73459	9.4251	5.15015	3.72924	2.92746	5.81054	8.04654	7.07995	8.80771	3.21757	5.38203	5.4165	3.15715	6.06136	4.61365
DO51495	4.57901	7.59433	4.5006	3.7492	7.41303	3.47643	3.9786	7.3579	2.43528	5.09711	0.876564	4.45551	1.92899	6.35849	1.13516	4.24196	5.08223	1.97573	4.11711	1.0436	7.06609	6.74409	3.02474	6.78784	6.4872	1.51973	4.62982	1.61252	1.41667	0.89048	7.39759	0.958865	3.56318	0.932009	2.37185	8.13426	3.92395	4.24529	2.96209	5.84545	7.47334	7.74071	8.5703	2.07842	6.20022	2.57211	4.31718	6.09266	3.67319
DO51496	4.64314	7.10477	3.32653	6.22117	7.27408	3.78476	3.04739	7.05271	2.89006	4.63592	0.876564	3.97864	1.52894	6.48297	1.08783	3.83282	4.94917	1.89917	3.465	1.0436	7.3351	7.95562	1.93459	5.77302	6.92499	1.41619	1.54215	1.75705	1.22828	0.89048	8.29073	1.23832	4.44455	2.8218	2.34006	7.43596	3.27517	3.28268	2.90758	4.3662	6.94347	5.86048	7.40081	1.46509	7.47713	6.01267	2.89136	5.87046	4.73416
DO51497	3.55718	5.0916	3.26905	3.37631	7.75052	3.56727	3.55545	7.17896	3.28635	4.49748	0.876564	4.2879	1.57126	6.68412	1.08223	1.54407	5.40469	2.202	3.88878	5.81446	5.89328	7.65105	1.93459	4.6819	6.41481	1.72471	1.73059	1.66715	1.61502	0.89048	7.81584	1.10083	3.15916	2.88936	1.45826	9.4358	3.26461	3.23985	2.68037	4.60634	6.45252	6.66667	7.00904	1.65253	4.26103	2.646	5.69078	6.14448	4.31324
DO51498	5.26078	5.77098	4.29546	4.20468	6.95183	5.19464	3.29669	6.25488	5.23101	4.96709	0.876564	4.81624	1.26607	6.30855	1.27557	2.64969	6.11135	2.31212	4.84152	1.33025	7.66225	7.0128	1.93459	4.42858	6.09901	1.42409	1.54215	1.64539	1.635	2.51076	7.51405	1.12751	4.18306	3.77316	1.65543	7.82073	3.9208	3.14642	2.79641	4.44586	8.2535	4.668	8.17161	1.89419	6.42538	6.06842	2.63398	9.18563	4.02285
DO51500	2.56936	4.38509	4.56865	3.00354	1.46817	3.8043	3.37923	6.86452	2.53753	5.25984	1.05303	4.95616	1.54515	6.31102	1.06571	1.18577	3.4798	1.88045	3.95914	1.0436	4.20017	5.48954	3.65054	5.52633	8.26564	1.73748	1.54215	2.20986	4.13649	0.89048	6.27272	0.911844	4.89901	2.04359	2.4874	8.7136	3.18086	2.25511	2.54428	4.34736	5.29437	4.98861	5.68801	0.929927	4.39151	3.57739	4.43629	5.68647	5.4143
DO51501	5.82862	7.67713	3.91475	4.61539	8.55185	3.79972	3.28948	7.06903	3.11231	5.92155	0.90567	4.10164	2.47428	6.67636	1.21751	3.75274	5.76879	4.08783	3.77295	1.88719	5.45859	7.96656	3.53758	5.64425	6.04807	1.43407	1.5967	2.82026	2.2104	0.89048	8.13825	1.12161	4.92681	2.42305	2.49554	10.6805	5.84999	4.84219	2.85273	6.32276	7.21356	8.53985	8.90617	2.13512	5.64755	3.41272	4.24179	6.91574	4.79165
DO51502	4.57192	8.4119	4.69866	5.46931	9.15854	4.09357	3.60593	7.12851	3.78633	5.19753	0.876564	4.48934	2.87747	6.98627	1.10241	4.50338	4.47039	1.89084	4.61287	2.34854	5.29972	6.52113	1.93459	5.48015	6.40823	2.96836	3.43288	1.81099	1.96388	0.89048	7.29758	1.20321	5.69716	2.00994	3.62168	8.79391	5.35486	4.72006	3.65721	5.37689	5.6204	8.73683	8.5029	3.17697	5.59959	4.94652	5.61089	6.22663	4.53896
DO51503	4.7975	6.71075	4.11965	4.07356	7.42495	4.0855	4.22614	7.41136	4.02078	4.60237	0.876564	4.81817	2.45965	6.62674	1.06571	3.36686	4.59488	2.84759	3.8056	1.17013	4.1636	5.11942	2.69472	5.61415	5.62396	1.32458	1.54215	1.61252	1.11001	0.89048	6.65194	1.68187	4.25639	3.55745	1.45898	7.7839	5.54901	4.39189	2.83552	5.35266	6.56811	8.03644	8.53912	3.10408	5.57804	3.2114	2.19663	5.72461	4.29395
DO51504	5.98574	4.31412	5.26515	5.9126	6.55112	5.00166	2.35693	6.3798	4.55709	4.80378	1.11361	5.38707	1.61561	6.47559	1.06571	3.22622	5.2402	2.01531	3.32014	1.19713	7.61056	7.49323	2.04776	5.80484	6.62874	1.57261	3.43793	1.61252	1.64543	1.15502	8.78916	0.90356	4.54858	3.00075	2.89441	8.32195	3.40917	3.99369	2.57234	5.95431	7.39321	4.3483	7.23047	1.1896	5.99268	2.62156	1.09756	6.55258	3.41061
DO51505	4.35447	7.8676	4.25814	5.585	6.18551	3.695	3.13303	7.17656	2.94896	5.96015	0.876564	4.54694	1.73746	6.54138	1.06571	1.94899	6.34225	4.89638	4.44817	1.0436	6.69702	8.063	2.25982	6.1744	6.7632	1.91583	1.54215	1.68821	1.23458	1.2979	7.26459	1.15329	2.81421	3.10133	1.82448	7.0973	4.32681	3.80401	3.74943	5.40939	6.20769	6.58023	7.61756	2.3993	6.1199	2.56612	3.50993	6.44074	4.56662
DO51506	3.71476	6.78506	4.44546	5.23487	7.31074	3.63148	4.83832	7.2174	3.07307	4.50038	0.876564	4.11583	1.32634	6.29546	1.10856	2.32313	5.34044	2.10773	3.8291	1.0436	5.39179	7.1862	2.6084	7.14813	7.03337	1.67479	1.74955	1.61252	2.96847	0.89048	6.26797	1.52377	3.85208	3.79031	1.76565	9.43407	3.6746	3.37933	2.75628	4.94775	7.40258	6.64528	8.28587	1.67439	7.24809	2.25864	3.1567	6.81001	4.51004
DO51507	5.43687	8.53351	4.7384	4.74251	6.90115	4.69091	4.13578	7.746	3.15231	5.42797	1.18519	3.86872	2.29171	6.71909	1.10214	4.6203	5.70394	2.24958	3.81644	1.0436	6.97546	6.80302	2.6349	5.73254	6.85117	1.6715	3.11228	1.61252	1.38259	0.89048	8.04493	1.21834	4.9066	1.97904	2.05323	2.87159	4.37024	3.49244	3.59727	5.48116	7.7897	7.73457	8.61027	2.90677	5.46863	5.28241	1.67501	7.73508	4.15018
DO51509	3.57811	8.8018	4.17649	5.09708	8.8596	4.24348	3.35185	6.59263	4.39019	5.35618	0.876564	4.13976	1.66426	6.59977	1.47995	1.7348	5.15135	3.348	3.1198	1.0436	5.65594	7.29065	2.21878	5.13714	6.65501	1.36968	4.10907	2.08817	1.49368	1.07413	7.40727	1.33759	5.07253	2.56721	2.81181	2.6188	3.91999	3.64487	3.131	5.65316	5.17695	7.86903	7.83241	1.95119	5.39602	3.81041	5.22368	6.33483	4.29572
DO51510	4.08977	5.91176	5.00987	3.42166	2.41949	4.27854	4.25242	7.4545	3.23776	3.43617	0.876564	4.52084	2.19482	6.53577	1.06571	3.83539	4.49433	2.42249	4.36908	1.0436	4.5242	6.29693	4.59922	7.04871	6.77811	1.32458	1.54215	1.69305	1.11001	0.89048	6.90373	1.0829	5.63569	3.58583	2.32675	8.84124	3.32025	3.48621	3.28293	5.92405	6.71789	6.23936	7.44088	1.82702	7.7687	2.23888	1.09756	5.79926	4.67751
DO51511	3.81778	6.24517	4.49615	5.04277	5.7901	4.099	4.09182	7.38776	3.00836	4.94937	0.876564	3.79222	3.02608	6.6646	1.06571	2.6008	6.62105	1.88045	3.80192	1.0436	5.5654	8.09687	1.93459	5.67478	5.54373	1.4551	2.50193	1.61252	2.6537	0.89048	7.74909	1.11459	5.53421	3.51561	1.38569	9.62143	3.6762	5.25313	2.4849	4.72092	7.74232	6.99348	8.01656	1.78721	7.318	3.34248	1.61072	6.64188	4.45074
DO51512	3.50962	6.22546	4.65085	5.98623	3.42369	5.48749	2.64089	6.21925	2.93618	5.33419	0.876564	4.56311	1.36686	6.09466	1.06571	2.6862	6.60989	2.82036	3.58652	1.91912	4.3809	8.41448	1.93459	4.41855	6.63316	1.39547	1.54215	1.61252	1.11001	0.89048	7.48505	0.980935	4.20527	2.97199	1.61316	10.0308	4.23256	4.66359	3.241	4.86585	8.16737	5.8362	7.41475	2.76724	7.99712	2.27433	1.12162	5.60016	4.71057
DO51513	4.28832	7.13683	3.3963	2.84533	8.3416	4.12542	3.67521	7.41574	4.57656	4.50832	0.876564	4.60699	1.22139	6.59118	1.08876	2.84249	5.56215	1.88045	4.33725	1.0436	5.65889	7.38298	1.93459	6.03936	6.31402	4.90522	1.54215	1.61252	3.43429	0.89048	7.81779	1.37019	3.77353	3.18888	1.47673	5.96404	2.81524	2.73965	2.94214	4.13352	6.29242	5.04242	7.77827	0.929927	6.5346	5.68134	6.00544	6.83618	4.4394
DO51514	4.3168	4.8612	4.57169	3.65019	4.26677	5.35603	2.44941	6.36662	5.42256	4.9536	0.947547	5.02786	1.5257	6.42101	1.08435	2.26374	5.63762	1.8962	4.06315	1.13363	5.25222	7.07658	2.2058	5.30853	6.44182	1.34047	1.92685	1.61252	1.11001	0.89048	6.94622	1.07898	3.98581	3.62226	1.70722	8.33742	3.39132	3.04717	2.84205	6.04321	7.41185	4.05261	6.81694	1.30149	7.15045	2.94285	1.24604	6.76882	3.59658
DO51515	4.0899	5.31911	4.12649	2.69863	3.1294	2.41834	2.98671	6.87142	1.15551	5.53809	0.94438	4.56149	1.31735	7.19825	1.1709	2.04781	4.45504	1.88045	4.44705	1.0436	4.99411	7.03027	3.88077	6.5958	7.05739	1.36958	1.54215	2.11251	1.17034	0.89048	6.45852	1.12443	4.61578	2.69027	2.06182	8.18964	2.91397	4.73845	4.02455	5.25192	6.50085	4.59329	6.28097	1.01983	6.41153	5.45291	1.09756	4.95203	5.23202
DO51517	4.93442	7.67543	4.2572	4.24342	3.97513	3.84781	2.97288	6.62329	2.6178	5.72285	0.876564	4.50678	2.00439	6.53596	1.06571	2.59243	3.669	2.5926	3.40358	1.98216	4.69556	7.06312	1.93459	5.54577	6.21435	1.5194	3.74563	3.63173	1.11001	0.89048	7.80411	1.1299	5.05735	1.8633	2.45764	8.1252	4.26496	3.52794	3.47039	6.56264	7.49686	9.50018	8.28135	3.58196	7.18621	2.23888	1.09756	6.13012	4.73129
DO51518	4.05924	8.23378	4.0101	5.58765	7.6858	3.94172	3.46792	6.82376	3.5094	5.17966	0.876564	4.85291	1.51034	6.5779	1.08461	2.96243	5.97242	2.72061	3.28377	1.71762	5.15466	8.01215	2.59826	4.90041	6.05566	1.37234	2.32113	2.58838	1.15308	0.89048	7.36776	1.03043	4.15002	1.72012	1.55169	8.40522	5.0377	4.27728	3.33995	5.11195	6.26981	6.77207	9.02163	1.33203	5.19325	2.37308	3.86808	5.93138	5.11057
DO51519	5.10694	7.32168	3.93761	4.04888	9.27558	4.39244	3.7161	7.04715	4.01338	5.35071	0.876564	4.57457	3.04531	6.56123	1.06571	3.22178	5.00562	3.06423	3.86097	2.61648	5.75108	7.55379	2.03637	5.15568	6.21656	1.71243	3.84038	1.86961	4.67117	0.89048	8.06764	1.27405	5.30582	2.24735	2.64127	10.9349	5.33163	4.4103	2.75578	5.74344	6.55147	8.89	8.71835	2.67885	5.44185	2.58218	4.0449	6.37105	4.93857
DO51520	5.22807	7.6802	6.54958	4.44149	8.25458	3.41249	4.95782	7.6405	3.01752	5.91381	0.962004	3.97547	1.93202	6.99747	1.11489	3.67912	5.58442	2.24964	3.80331	1.0436	8.11542	8.59249	2.8654	6.59839	7.01528	4.48874	1.54215	1.82616	2.03741	0.89048	8.05419	1.16603	3.72529	2.98492	2.40596	8.62884	3.98678	3.6368	3.32567	5.62748	8.17842	6.69196	8.05304	3.00962	6.58543	3.12032	1.09756	6.67069	5.20151
DO51522	3.89279	7.50387	4.38332	3.58327	5.42736	4.13702	3.67714	6.6739	3.29011	4.22101	0.960539	3.86734	1.21994	6.23006	1.23532	1.95073	5.75374	2.0322	3.29294	1.0436	4.26481	5.71932	3.26048	5.8852	6.47743	1.35227	1.54215	1.6837	1.11001	0.89048	7.47804	0.890916	4.21344	3.08477	1.37429	7.56976	3.10754	3.88126	3.22831	5.53982	6.81056	6.95549	8.13348	2.56585	7.57363	3.92824	2.20842	6.25128	4.11259
DO51523	4.86193	8.01122	4.13923	4.82802	5.99916	4.04119	3.48943	6.8676	3.83975	5.05936	0.876564	4.73158	1.90014	6.68537	1.06571	4.93345	5.87051	2.70397	3.2076	1.0436	5.01319	7.81723	1.93459	5.73504	6.07434	1.39466	4.78904	1.61252	1.11001	0.89048	8.17115	0.987485	4.2064	2.53102	1.72885	8.46643	3.92208	4.76877	2.89803	5.51713	7.45487	7.137	8.60755	1.95105	5.50491	3.11387	2.15549	6.13287	4.66452
DO51524	3.54719	6.16281	4.268	5.4645	5.31413	3.49655	4.83924	6.76432	2.08652	4.77288	0.876564	4.0991	1.59101	6.66422	1.06571	3.16927	5.6911	2.267	4.21112	1.0436	6.18926	7.45453	3.78523	6.08262	6.37082	1.4852	1.60741	1.86856	2.72908	0.89048	7.20453	1.09644	4.52318	3.38841	1.39133	8.22709	3.52589	3.27838	3.22092	5.88299	7.73817	5.17861	7.98334	1.22921	6.9745	2.35952	1.19425	6.23383	4.4874
DO51525	4.69888	8.19715	3.6868	5.30698	7.54553	4.36231	3.07255	7.26505	3.37935	4.97388	0.876564	4.01579	2.67631	6.45161	1.06571	3.59745	5.51694	2.62081	4.1886	1.12482	5.38312	5.93597	3.56721	5.17806	5.34134	1.41212	1.89448	2.40947	1.29138	0.89048	7.51426	1.0586	3.82599	3.96386	3.33702	7.52008	4.94699	4.25584	2.91857	5.7289	6.29253	7.42136	8.52534	2.1239	6.56722	10.4603	4.47765	6.0483	4.551
DO51526	5.72518	8.00759	3.53942	4.57539	7.98688	3.49356	4.38468	6.75634	3.14212	5.63975	0.876564	4.46046	1.9576	6.62426	1.66318	5.57976	5.24394	1.94935	4.55918	1.40441	5.0444	6.88469	2.78067	5.33166	6.88497	1.57088	3.32181	2.56902	3.6935	0.89048	6.43336	1.49493	4.67067	1.51349	1.67208	9.29021	5.41097	4.97959	2.75421	6.57055	6.71747	8.25311	9.44875	2.44832	5.50797	4.38407	3.73682	6.13984	4.72696
DO51527	3.7407	8.21869	4.85318	3.99212	9.3236	4.05073	3.48421	7.13582	2.63027	4.61704	0.876564	3.97119	2.19894	6.79953	1.06571	2.46066	5.7826	2.09154	3.25639	1.46778	6.1396	7.18726	1.93459	5.49927	6.61217	1.36813	1.69069	1.61252	1.34868	1.01668	7.41921	1.21721	4.37029	2.43658	1.44007	8.73826	3.51347	3.03608	2.83042	5.32832	6.4983	6.75935	6.80012	1.81269	5.72247	2.65013	4.71404	5.93795	4.7251
DO51528	4.1417	7.40722	4.53275	4.92426	7.96168	3.58945	3.01659	6.89507	3.25822	5.26124	0.896337	4.4471	2.2878	6.71561	1.1754	4.03159	6.11809	2.11115	3.28349	1.11061	5.46371	6.90564	3.25847	5.0706	5.7177	1.35605	2.49586	1.61252	1.29422	1.61465	7.45183	1.33041	4.84928	2.98805	2.07712	8.93485	3.59145	4.78258	3.4505	5.89082	7.57997	9.68351	8.73648	2.6701	6.05899	2.23888	2.9359	6.52587	4.37397
DO51529	3.95946	5.66271	4.31621	3.20199	5.97291	2.99979	4.77846	7.43539	2.14383	4.68793	0.876564	4.83704	2.70875	6.69523	1.13309	4.6286	3.64788	3.29872	4.73565	1.0436	4.06442	6.63602	8.20729	6.55952	6.74434	1.97266	2.93108	2.36003	2.8039	0.89048	7.94191	0.930868	3.81122	2.20527	2.28066	10.2306	2.83793	3.75676	3.21844	5.20203	7.0413	6.27204	7.56103	1.45732	7.08249	2.41052	1.58504	7.79288	5.03062
DO51530	5.07457	7.39523	3.77422	3.02927	9.06704	3.70106	3.24047	7.88604	2.59164	4.43354	0.96668	4.32727	1.99823	6.66105	1.06571	2.07368	4.7361	1.9386	4.20131	1.62478	5.02533	6.80021	1.93459	6.11863	4.44229	1.32458	1.86655	1.61252	2.63557	0.89048	7.52036	0.985161	4.5294	2.82715	1.95896	8.73861	3.88251	5.00289	2.63553	6.84278	6.12868	8.1551	7.88014	2.62532	5.37207	3.85013	4.65028	6.49083	5.12708
DO51531	4.52603	5.98754	3.93453	5.16592	5.57142	3.40139	4.01057	7.31423	2.76175	4.70137	1.12088	3.90697	1.50214	6.67859	1.06571	3.49633	4.94143	2.0692	4.2853	1.0436	4.81612	5.85616	1.93459	6.28887	6.06971	1.59429	2.97595	1.86788	3.33587	0.89048	7.28467	1.15944	4.79408	3.42968	1.88292	5.40473	3.98639	5.10423	3.06133	5.27723	8.18926	8.32164	8.44917	1.74406	5.70144	2.44261	1.53545	5.591	4.51731
DO51532	4.00696	7.92457	4.02583	4.47679	8.9084	4.52765	3.61376	7.17284	3.39806	4.1999	0.876564	4.18721	1.78648	7.20567	1.06571	2.78058	4.96961	1.88045	4.32549	1.2457	5.51184	7.17638	2.37571	5.62317	6.3844	1.39452	1.84045	1.84392	1.33733	1.03842	7.40683	1.21876	3.12592	2.59454	2.10508	9.05983	3.18865	3.50382	3.47257	5.88703	5.89967	6.31788	6.95508	1.78048	5.2801	4.06722	3.68923	6.29885	5.22545
DO51533	4.79913	7.82294	3.89961	4.39793	11.1486	3.67572	3.05495	7.08841	3.89293	5.2438	1.00265	4.47665	4.48338	6.71595	1.35	4.35336	4.40976	3.34496	4.5704	4.93341	5.69179	6.03502	2.03193	5.72283	6.39753	1.5931	3.19386	2.54693	1.15503	0.89048	6.89946	1.43596	3.50589	2.74812	3.9822	9.14523	5.69744	4.98652	2.9072	6.26671	5.17107	9.93773	9.13888	2.92087	4.24766	3.96091	6.20556	5.89821	4.94885
DO51534	3.02292	6.37838	4.85062	3.15526	3.91711	4.22237	3.09312	7.32605	4.3412	4.96966	0.876564	5.23989	1.22085	6.56685	1.06571	2.89442	5.13059	1.92702	4.07913	1.0436	6.30327	7.32859	3.33834	5.14851	5.45924	1.38077	1.54215	1.61252	1.18355	1.10912	7.31371	1.18082	4.49954	2.99825	1.61673	9.63344	3.64762	2.72624	2.84556	5.19126	8.46781	6.84926	7.23449	3.74966	6.18937	2.23888	1.09756	6.72525	3.95809
DO51535	5.50125	7.09061	3.98288	5.03738	7.12775	3.12139	4.01745	7.08353	3.79056	5.00333	0.876564	4.31026	3.06669	6.49213	1.30406	5.25106	5.08228	2.01983	3.32047	1.0436	6.56075	7.51398	2.62713	5.89413	6.43934	1.34885	3.50232	3.50066	2.58373	1.00515	6.99798	1.09084	4.45352	3.72442	3.54682	8.7414	5.47292	5.37381	2.28656	6.32727	7.89882	7.7411	8.82736	3.02711	6.92411	4.86987	1.72777	7.14104	4.92092
DO51536	4.84417	7.52462	4.53212	5.01039	8.3053	4.16329	3.46157	7.11282	3.02366	5.10008	0.876564	4.21437	1.82047	6.66727	1.31849	3.41757	4.88719	2.2662	2.29534	1.0436	5.47013	7.31135	1.93459	5.85873	6.52953	1.40482	1.54215	1.61252	1.79629	0.89048	8.10811	1.21482	4.11286	3.18176	2.20249	10.2046	4.74427	4.0391	2.84957	6.12623	7.38663	8.65615	9.25802	1.35599	5.74752	2.68466	2.96386	6.31753	4.8501
DO51537	4.15148	4.41539	3.42983	3.95541	6.65366	4.98895	3.16117	6.74864	5.62748	4.16467	0.993237	4.47229	1.72653	6.72709	1.06571	2.81715	6.15808	1.9272	5.41858	1.0436	9.1547	8.02444	2.35924	4.9848	6.65492	1.61185	3.24687	2.24368	1.68217	1.42796	9.18982	1.06842	3.34716	3.72831	1.37429	8.85053	3.71754	3.23679	2.40459	5.68123	8.1936	3.29072	7.47496	1.53286	7.63982	2.709	1.9339	6.99638	3.55085
DO51538	3.43444	7.53373	5.1991	5.27036	6.11985	3.80317	3.66683	6.81271	2.98091	5.01833	1.04301	4.50733	1.47833	6.79047	1.0994	2.02493	6.00754	2.03153	2.87084	1.0436	4.6856	7.79512	1.93459	5.91133	6.47987	1.33899	1.62472	1.61252	1.43885	0.89048	6.23606	0.910967	4.619	2.23546	1.37429	9.78238	2.04492	2.37492	4.02053	5.95279	7.28749	5.36593	5.03994	1.89142	6.24981	2.57153	1.23249	6.47663	4.3707
DO51540	4.90045	7.77868	3.90247	6.31311	7.31099	4.66485	2.93092	6.37941	2.87324	5.74463	0.956735	4.42919	3.16558	6.60924	1.34147	4.69953	6.35757	2.59989	4.31546	1.08034	4.9318	8.2052	2.01255	5.28752	6.29774	1.38482	2.59896	3.97626	1.1904	0.89048	6.20637	1.26942	4.83775	3.24561	2.46181	6.86497	4.67931	5.23247	3.73472	5.43275	5.40424	8.41024	9.47159	2.18976	3.30271	3.51981	3.31122	5.96465	5.09191
DO51541	5.47458	8.51323	3.41295	4.56763	2.06999	3.70292	2.9713	7.41763	2.44067	5.75097	1.05964	5.1895	2.07985	6.52917	1.09492	5.06084	6.48012	2.0401	5.18681	1.09673	5.1784	6.66126	2.00903	5.64671	7.53998	1.58053	2.36476	2.93615	1.20773	0.89048	5.64494	1.04749	3.3596	0.770941	2.33364	2.70687	7.91071	6.31034	2.77687	5.29029	6.17904	6.9953	9.61981	2.26783	1.7474	6.25472	1.11768	6.26668	4.9021
DO51542	3.63903	5.63887	4.55323	3.43999	6.59764	3.80609	4.69113	6.87306	2.34091	4.56974	0.876564	4.02215	1.67429	6.75871	1.06571	3.39505	6.05698	1.93384	3.02626	1.0436	5.25243	7.72688	3.70362	6.52019	6.12205	1.3428	2.80338	1.61252	1.1938	0.89048	7.92679	0.903645	4.81147	2.89509	1.37429	9.67641	4.59246	4.13315	3.41712	6.04442	8.03278	7.30417	8.46855	3.03251	5.39739	2.23888	2.5059	6.27249	4.15419
DO51543	6.32565	3.73118	3.81746	5.45909	3.86002	5.11657	2.34403	5.53027	5.52071	5.98455	0.916076	4.74665	1.77406	6.02836	1.32753	3.95506	5.59361	2.06341	3.81445	2.03005	6.71667	8.19935	2.5753	5.64386	6.39163	1.52673	2.95114	1.61252	1.11001	0.89048	8.65423	0.936424	3.65148	3.3857	2.35705	8.31366	5.07709	4.12079	2.44364	4.50031	8.56464	5.63557	9.63737	2.90134	6.89948	2.47599	1.52151	6.84157	3.11648
DO51545	3.84658	7.79256	3.26371	4.58824	6.07519	3.90459	3.40793	7.95867	2.28103	4.66457	0.876564	4.30743	1.67029	6.58583	1.06571	1.71161	6.09771	2.0969	3.30139	1.0436	5.53851	7.26368	1.93459	5.8989	6.01899	2.93344	1.54215	2.51648	2.03449	0.89048	7.00471	1.32475	3.64123	3.2969	1.37429	7.99344	4.59852	2.53593	2.34883	4.58838	6.31056	7.19871	7.21577	2.17104	7.77459	4.09483	6.79423	6.49846	4.49983
DO51548	3.73954	5.95778	4.66843	4.14034	3.12465	4.32024	2.29865	5.95637	4.80096	5.55337	0.876564	5.42434	1.39358	6.3311	1.12996	1.52011	4.88711	2.00191	3.03065	1.19701	7.03905	6.56583	6.34663	4.34685	6.72754	1.43974	1.79634	1.61252	1.11001	0.89048	7.75716	0.92909	4.88476	3.03961	5.20205	7.90995	3.01923	2.26436	3.01754	6.23024	7.77093	5.13804	5.76941	1.51191	7.06818	2.61205	1.09756	7.18818	3.31555
DO51549	6.14383	7.02978	3.44378	4.42589	8.75495	3.95084	2.43697	7.17074	2.74401	5.44332	0.876564	4.59931	1.5191	6.35967	1.1713	2.92001	4.78022	3.58419	3.42543	1.0436	5.78649	6.98831	2.60626	5.11906	5.27545	1.34736	1.60754	2.19039	1.75978	0.89048	8.46152	0.968641	5.45992	0.59446	1.73165	8.43096	4.58779	3.99031	2.51424	6.55883	6.81878	8.62384	8.3045	1.67213	6.4929	2.37353	1.09756	6.11382	4.39023
Abbreviatons: WGCNA, weighted gene co-expression network analysis; TCGA, The Cancer Genome Atlas.
[truncated: 2,068 more columns]
